# Supplementary material for: Tetra­aqua­(1,10-phenanthroline-κ2 N,N′)magnesium(II) bis­[(2,4-dichloro­phen­yl)acetate]
Source: Acta Crystallogr Sect E Struct Rep Online. 2008 Jul 23;64(Pt 8):m1052. doi: 10.1107/S1600536808022150 (PMC2961968; doi:10.1107/S1600536808022150)
Supplement: Supplementary file 1 [file e-64-m1052-sup1.cif]

##############################################################################
###                                                                        ###
###        Electronic paper (Acta Crystallographica Section E)             ###
###                                                                        ###
##############################################################################
#                                                                            #
# This CIF contains the data in a paper accepted for publication in Acta     #
# Crystallographica Section E. It conforms to the requirements of Notes      #
# for Authors for Section E, and has been peer reviewed under the auspices   #
# of the IUCr Commission on Journals.                                        #
#                                                                            #
# Full details of the Crystallographic Information File format               #
# are given in the paper "The Crystallographic Information File (CIF):       #
# a New Standard Archive File for Crystallography" by S. R. Hall, F. H.      #
# Allen and I. D. Brown [Acta Cryst. (1991), A47, 655-685].                  #
#                                                                            #
# The current version of the core CIF dictionary is obtainable from          #
# ftp://ftp.iucr.org/pub/cif_core.dic. The current version number is 2.4.    #
#                                                                            #
# Software is freely available for graphical display of the structure(s) in  #
# this CIF.  For information consult the CIF home page http://www.iucr.org/  #
# cif/home.html                                                              #
#                                                                            #
# This file may be used for bona fide research purposes within the           #
# scientific community so long as proper attribution is given to the journal # 
# article from which it was obtained.                                        #
#                                                                            #
##############################################################################
                                             
data_I
_audit_creation_method     SHELXL97
_chemical_name_systematic
;
Tetraaqua(1,10-phenanthroline-\k^2^<i>N</i>,<i>N</i>')magnesium(II)
bis[(2,4-dichlorophenyl)acetate]
;
_chemical_name_common     ?
_chemical_formula_moiety     'C12 H16 Mg N2 O4 2+, 2(C8 H5 Cl2 O2 -)'
_chemical_formula_sum     'C28 H26 Cl4 Mg N2 O8'
_chemical_formula_iupac     '[Mg (C12 H8 N2) (H2 O)4] (C8 H5 Cl2 O2)2'
_chemical_formula_weight     684.62
_chemical_melting_point     ?
_symmetry_cell_setting     Monoclinic
_symmetry_space_group_name_H-M     'C 2/c'
_symmetry_space_group_name_Hall     '-C 2yc'
loop_
    _symmetry_equiv_pos_as_xyz
    'x, y, z'
    '-x, y, -z+1/2'
    'x+1/2, y+1/2, z'
    '-x+1/2, y+1/2, -z+1/2'
    '-x, -y, -z'
    'x, -y, z-1/2'
    '-x+1/2, -y+1/2, -z'
    'x+1/2, -y+1/2, z-1/2'
_cell_length_a     28.9260(10)
_cell_length_b     14.0447(6)
_cell_length_c     7.6074(3)
_cell_angle_alpha     90.00
_cell_angle_beta     94.7850(10)
_cell_angle_gamma     90.00
_cell_volume     3079.8(2)
_cell_formula_units_Z     4
_cell_measurement_reflns_used     10366
_cell_measurement_theta_min     2.83
_cell_measurement_theta_max     28.18
_cell_measurement_temperature     273(2)
_exptl_crystal_description     Prism
_exptl_crystal_colour     Colorless
_exptl_crystal_size_max     0.34
_exptl_crystal_size_mid     0.26
_exptl_crystal_size_min     0.18
_exptl_crystal_density_diffrn     1.477
_exptl_crystal_density_meas     ?
_exptl_crystal_density_method     'not measured'
_exptl_crystal_F_000     1408
_exptl_absorpt_coefficient_mu     0.456
_exptl_absorpt_correction_type     empirical
_exptl_absorpt_process_details     '(SADABS; Sheldrick, 1996)'
_exptl_absorpt_correction_T_min     0.867
_exptl_absorpt_correction_T_max     0.921
_exptl_special_details
;
;
_diffrn_ambient_temperature     273(2)
_diffrn_radiation_type     MoK\a
_diffrn_radiation_wavelength     0.71073
_diffrn_radiation_source     'fine-focus sealed tube'
_diffrn_radiation_monochromator     graphite
_diffrn_measurement_device_type     'Bruker P4'
_diffrn_measurement_method     \w
_diffrn_detector_area_resol_mean     '10.000'
_diffrn_reflns_number     10955
_diffrn_reflns_av_R_equivalents     0.0210
_diffrn_reflns_av_sigmaI/netI     0.0254
_diffrn_reflns_theta_min     2.83
_diffrn_reflns_theta_max     28.18
_diffrn_reflns_theta_full     28.18
_diffrn_measured_fraction_theta_max     0.985
_diffrn_measured_fraction_theta_full     0.985
_diffrn_reflns_limit_h_min     -38
_diffrn_reflns_limit_h_max     33
_diffrn_reflns_limit_k_min     -18
_diffrn_reflns_limit_k_max     18
_diffrn_reflns_limit_l_min     -9
_diffrn_reflns_limit_l_max     10
_diffrn_standards_number     0
_diffrn_standards_interval_count     0
_diffrn_standards_interval_time     0
_diffrn_standards_decay_%     0
_reflns_number_total     3732
_reflns_number_gt     2619
_reflns_threshold_expression     I>2\s(I)
_refine_ls_structure_factor_coef     Fsqd
_refine_ls_matrix_type     full
_refine_ls_R_factor_all     0.0657
_refine_ls_R_factor_gt     0.0423
_refine_ls_wR_factor_gt     0.1040
_refine_ls_wR_factor_ref     0.1175
_refine_ls_goodness_of_fit_ref     1.025
_refine_ls_restrained_S_all     1.024
_refine_ls_number_reflns     3732
_refine_ls_number_parameters     207
_refine_ls_number_restraints     6
_refine_ls_hydrogen_treatment     mixed
_refine_ls_weighting_scheme     calc
_refine_ls_weighting_details
         'calc w=1/[\s^2^(Fo^2^)+(0.0514P)^2^+1.7903P] where P=(Fo^2^+2Fc^2^)/3'
_atom_sites_solution_hydrogens     geom
_atom_sites_solution_primary     direct
_atom_sites_solution_secondary     difmap
_refine_ls_shift/su_max     0.000
_refine_ls_shift/su_mean     0.000
_refine_diff_density_max     0.360
_refine_diff_density_min     -0.474
_refine_ls_extinction_method     'SHELXL97 (Sheldrick, 2008)'
_refine_ls_extinction_coef     0.00010(10)
loop_
    _atom_type_symbol
    _atom_type_description
    _atom_type_scat_dispersion_real
    _atom_type_scat_dispersion_imag
    _atom_type_scat_source
    'C' 'C' 0.0033 0.0016
                         'International Tables Vol C Tables 4.2.6.8 and 6.1.1.4'
    'H' 'H' 0.0000 0.0000
                         'International Tables Vol C Tables 4.2.6.8 and 6.1.1.4'
    'N' 'N' 0.0061 0.0033
                         'International Tables Vol C Tables 4.2.6.8 and 6.1.1.4'
    'O' 'O' 0.0106 0.0060
                         'International Tables Vol C Tables 4.2.6.8 and 6.1.1.4'
    'Cl' 'Cl' 0.1484 0.1585
                         'International Tables Vol C Tables 4.2.6.8 and 6.1.1.4'
    'Mg' 'Mg' 0.0486 0.0363
                         'International Tables Vol C Tables 4.2.6.8 and 6.1.1.4'
_computing_data_collection     'APEX2 (Bruker, 2004)'
_computing_cell_refinement     'SAINT (Bruker, 2004)'
_computing_data_reduction     'SAINT (Bruker, 2004)'
_computing_structure_solution     'SHELXS97 (Sheldrick, 2008)'
_computing_structure_refinement     'SHELXL97 (Sheldrick, 2008)'
_computing_molecular_graphics     'SHELXTL (Sheldrick, 2008)'
_computing_publication_material     'SHELXL97 (Sheldrick, 2008)'
loop_
    _atom_site_type_symbol
    _atom_site_label
    _atom_site_fract_x
    _atom_site_fract_y
    _atom_site_fract_z
    _atom_site_U_iso_or_equiv
    _atom_site_adp_type
    _atom_site_calc_flag
    _atom_site_refinement_flags
    _atom_site_occupancy
    _atom_site_disorder_assembly
    _atom_site_disorder_group
    Mg Mg1 0.5000 0.70119(6) 0.2500 0.0377(2) Uani d S 1 . .
    Cl Cl1 0.30958(2) 0.68124(5) 0.95908(8) 0.06695(19) Uani d . 1 . .
    Cl Cl2 0.25982(3) 0.96821(5) 0.52259(13) 0.0957(3) Uani d . 1 . .
    O O1 0.42857(5) 0.68303(10) 0.76580(19) 0.0501(3) Uani d . 1 . .
    O O1W 0.44481(6) 0.61206(10) 0.20734(19) 0.0613(4) Uani d D 1 . .
    O O2W 0.50764(5) 0.69659(11) -0.01445(17) 0.0480(3) Uani d D 1 . .
    O O2 0.41678(5) 0.54277(10) 0.88709(19) 0.0544(4) Uani d . 1 . .
    N N1 0.45496(5) 0.82808(11) 0.1896(2) 0.0423(4) Uani d . 1 . .
    C C1 0.41135(7) 0.82785(17) 0.1205(3) 0.0577(6) Uani d . 1 . .
    H H1A 0.3966 0.7697 0.0991 0.069 Uiso calc R 1 . .
    C C2 0.38664(9) 0.9115(2) 0.0787(4) 0.0733(7) Uani d . 1 . .
    H H2A 0.3562 0.9084 0.0293 0.088 Uiso calc R 1 . .
    C C3 0.40715(9) 0.9969(2) 0.1101(3) 0.0705(7) Uani d . 1 . .
    H H3A 0.3907 1.0527 0.0846 0.085 Uiso calc R 1 . .
    C C4 0.45322(8) 1.00081(15) 0.1812(3) 0.0552(5) Uani d . 1 . .
    C C5 0.47614(6) 0.91362(12) 0.2161(2) 0.0392(4) Uani d . 1 . .
    C C6 0.47783(10) 1.08762(15) 0.2176(4) 0.0734(8) Uani d . 1 . .
    H H6A 0.4627 1.1453 0.1957 0.088 Uiso calc R 1 . .
    C C7 0.33544(7) 0.68867(14) 0.6254(3) 0.0457(5) Uani d . 1 . .
    C C8 0.31108(6) 0.73310(14) 0.7514(3) 0.0456(4) Uani d . 1 . .
    C C9 0.28790(7) 0.81845(15) 0.7222(3) 0.0544(5) Uani d . 1 . .
    H H9A 0.2720 0.8466 0.8101 0.065 Uiso calc R 1 . .
    C C10 0.28898(7) 0.86044(16) 0.5596(3) 0.0603(6) Uani d . 1 . .
    C C11 0.31228(9) 0.81981(19) 0.4301(3) 0.0698(7) Uani d . 1 . .
    H H11A 0.3128 0.8491 0.3206 0.084 Uiso calc R 1 . .
    C C12 0.33515(8) 0.73431(19) 0.4637(3) 0.0628(6) Uani d . 1 . .
    H H12A 0.3508 0.7066 0.3750 0.075 Uiso calc R 1 . .
    C C13 0.36083(7) 0.59691(15) 0.6623(3) 0.0532(5) Uani d . 1 . .
    H H13A 0.3682 0.5690 0.5514 0.064 Uiso calc R 1 . .
    H H13B 0.3406 0.5530 0.7176 0.064 Uiso calc R 1 . .
    C C14 0.40558(7) 0.60887(14) 0.7815(2) 0.0413(4) Uani d . 1 . .
    H H2W1 0.4831(4) 0.6910(16) -0.083(2) 0.062 Uiso d D 1 . .
    H H2W2 0.5312(4) 0.6889(16) -0.071(2) 0.062 Uiso d D 1 . .
    H H1W1 0.4397(8) 0.5689(12) 0.2818(19) 0.062 Uiso d D 1 . .
    H H1W2 0.4390(8) 0.5895(14) 0.1044(13) 0.062 Uiso d D 1 . .
loop_
    _atom_site_aniso_label
    _atom_site_aniso_U_11
    _atom_site_aniso_U_22
    _atom_site_aniso_U_33
    _atom_site_aniso_U_12
    _atom_site_aniso_U_13
    _atom_site_aniso_U_23
    Mg1 0.0472(5) 0.0291(4) 0.0373(4) 0.000 0.0060(4) 0.000
    Cl1 0.0679(4) 0.0739(4) 0.0613(4) 0.0017(3) 0.0193(3) 0.0105(3)
    Cl2 0.0834(5) 0.0587(4) 0.1391(7) 0.0047(3) -0.0259(5) 0.0226(4)
    O1 0.0404(7) 0.0532(8) 0.0568(9) -0.0033(6) 0.0054(6) 0.0051(6)
    O1W 0.0958(12) 0.0482(8) 0.0394(8) -0.0322(8) 0.0021(8) 0.0015(6)
    O2W 0.0441(8) 0.0631(9) 0.0373(7) 0.0031(7) 0.0062(6) 0.0027(6)
    O2 0.0743(10) 0.0418(7) 0.0463(8) 0.0029(7) -0.0003(7) -0.0041(6)
    N1 0.0421(9) 0.0402(8) 0.0452(9) 0.0014(7) 0.0074(7) 0.0005(7)
    C1 0.0458(12) 0.0650(14) 0.0623(14) 0.0013(10) 0.0035(10) 0.0007(11)
    C2 0.0489(13) 0.095(2) 0.0760(17) 0.0240(14) 0.0029(11) 0.0105(15)
    C3 0.0744(17) 0.0695(16) 0.0687(16) 0.0356(14) 0.0129(13) 0.0151(13)
    C4 0.0762(15) 0.0408(10) 0.0513(12) 0.0170(10) 0.0204(11) 0.0065(9)
    C5 0.0504(10) 0.0320(8) 0.0368(9) 0.0040(8) 0.0137(7) 0.0022(7)
    C6 0.114(2) 0.0323(10) 0.0777(18) 0.0144(11) 0.0287(16) 0.0067(11)
    C7 0.0366(10) 0.0509(11) 0.0486(11) -0.0043(8) -0.0024(8) -0.0053(9)
    C8 0.0377(10) 0.0482(11) 0.0509(11) -0.0053(8) 0.0037(8) 0.0014(9)
    C9 0.0407(11) 0.0514(12) 0.0710(15) -0.0013(9) 0.0041(10) -0.0032(10)
    C10 0.0440(12) 0.0514(12) 0.0827(17) -0.0039(10) -0.0108(11) 0.0088(12)
    C11 0.0623(15) 0.0838(18) 0.0612(15) -0.0099(13) -0.0061(12) 0.0236(13)
    C12 0.0558(13) 0.0827(17) 0.0498(12) -0.0009(12) 0.0034(10) -0.0016(12)
    C13 0.0486(12) 0.0500(12) 0.0602(13) 0.0000(9) -0.0006(9) -0.0155(10)
    C14 0.0430(10) 0.0424(10) 0.0395(10) 0.0058(8) 0.0095(8) -0.0086(8)
loop_
    _geom_bond_atom_site_label_1
    _geom_bond_atom_site_label_2
    _geom_bond_site_symmetry_2
    _geom_bond_distance
    _geom_bond_publ_flag
    Mg1 N1 . 2.2327(16) NO
    Mg1 O1W . 2.0333(15) NO
    Mg1 O2W . 2.0432(13) NO
    Mg1 N1 2_655 2.2327(16) NO
    Mg1 O1W 2_655 2.0333(15) NO
    Mg1 O2W 2_655 2.0432(13) NO
    Cl1 C8 . 1.744(2) NO
    Cl2 C10 . 1.744(2) NO
    N1 C1 . 1.325(3) NO
    N1 C5 . 1.356(2) NO
    O1 C14 . 1.247(2) NO
    O2 C14 . 1.252(2) NO
    O1W H1W1 . 0.851(9) NO
    O1W H1W2 . 0.849(9) NO
    O2W H2W1 . 0.849(9) NO
    O2W H2W2 . 0.841(9) NO
    C1 C2 . 1.399(3) NO
    C1 H1A . 0.9300 NO
    C2 C3 . 1.350(4) NO
    C2 H2A . 0.9300 NO
    C3 C4 . 1.397(3) NO
    C3 H3A . 0.9300 NO
    C4 C5 . 1.407(3) NO
    C4 C6 . 1.427(3) NO
    C5 C5 2_655 1.433(4) NO
    C6 C6 2_655 1.335(6) NO
    C6 H6A . 0.9300 NO
    C7 C8 . 1.385(3) NO
    C7 C12 . 1.386(3) NO
    C7 C13 . 1.498(3) NO
    C8 C9 . 1.382(3) NO
    C9 C10 . 1.373(3) NO
    C9 H9A . 0.9300 NO
    C10 C11 . 1.365(4) NO
    C11 C12 . 1.384(3) NO
    C11 H11A . 0.9300 NO
    C12 H12A . 0.9300 NO
    C13 C14 . 1.527(3) NO
    C13 H13A . 0.9700 NO
    C13 H13B . 0.9700 NO
loop_
    _geom_angle_atom_site_label_1
    _geom_angle_atom_site_label_2
    _geom_angle_atom_site_label_3
    _geom_angle_site_symmetry_1
    _geom_angle_site_symmetry_3
    _geom_angle
    _geom_angle_publ_flag
    N1 Mg1 N1 2_655 . 74.07(8) NO
    O1W Mg1 N1 . . 91.24(6) NO
    O1W Mg1 N1 2_655 . 163.97(7) NO
    O1W Mg1 O1W . 2_655 104.01(11) NO
    O1W Mg1 O2W . . 88.36(6) NO
    O1W Mg1 O2W 2_655 . 89.41(6) NO
    O2W Mg1 N1 2_655 . 96.82(6) NO
    O2W Mg1 N1 . . 86.08(6) NO
    O2W Mg1 O2W 2_655 . 176.38(9) NO
    Mg1 O1W H1W1 . . 120.6(15) NO
    Mg1 O1W H1W2 . . 118.1(15) NO
    Mg1 O2W H2W1 . . 117.2(14) NO
    Mg1 O2W H2W2 . . 131.6(14) NO
    N1 C1 C2 . . 122.7(2) NO
    N1 C1 H1A . . 118.7 NO
    N1 C5 C4 . . 122.90(18) NO
    N1 C5 C5 . 2_655 117.60(10) NO
    O1 C14 O2 . . 124.69(18) NO
    O1 C14 C13 . . 117.88(18) NO
    O2 C14 C13 . . 117.42(18) NO
    O1W Mg1 N1 . 2_655 163.97(7) NO
    O1W Mg1 N1 2_655 2_655 91.24(6) NO
    O1W Mg1 O2W . 2_655 89.41(6) NO
    O1W Mg1 O2W 2_655 2_655 88.36(6) NO
    O2W Mg1 N1 2_655 2_655 86.08(6) NO
    O2W Mg1 N1 . 2_655 96.82(6) NO
    C1 N1 C5 . . 117.67(17) NO
    C1 N1 Mg1 . . 126.82(14) NO
    C1 C2 H2A . . 120.1 NO
    C2 C1 H1A . . 118.7 NO
    C2 C3 C4 . . 119.7(2) NO
    C2 C3 H3A . . 120.2 NO
    C3 C2 C1 . . 119.8(2) NO
    C3 C2 H2A . . 120.1 NO
    C3 C4 C5 . . 117.2(2) NO
    C3 C4 C6 . . 123.6(2) NO
    C4 C3 H3A . . 120.2 NO
    C4 C5 C5 . 2_655 119.50(13) NO
    C4 C6 H6A . . 119.3 NO
    C5 N1 Mg1 . . 115.34(12) NO
    C5 C4 C6 . . 119.2(2) NO
    C6 C6 C4 2_655 . 121.32(14) NO
    C6 C6 H6A 2_655 . 119.3 NO
    C7 C8 Cl1 . . 119.45(15) NO
    C7 C12 H12A . . 118.9 NO
    C7 C13 C14 . . 113.25(16) NO
    C7 C13 H13A . . 108.9 NO
    C7 C13 H13B . . 108.9 NO
    C8 C7 C12 . . 116.1(2) NO
    C8 C7 C13 . . 121.84(19) NO
    C8 C9 H9A . . 121.0 NO
    C9 C8 C7 . . 123.2(2) NO
    C9 C8 Cl1 . . 117.34(17) NO
    C9 C10 Cl2 . . 118.1(2) NO
    C10 C9 C8 . . 118.0(2) NO
    C10 C9 H9A . . 121.0 NO
    C10 C11 C12 . . 119.1(2) NO
    C10 C11 H11A . . 120.5 NO
    C11 C10 C9 . . 121.4(2) NO
    C11 C10 Cl2 . . 120.5(2) NO
    C11 C12 C7 . . 122.2(2) NO
    C11 C12 H12A . . 118.9 NO
    C12 C7 C13 . . 122.1(2) NO
    C12 C11 H11A . . 120.5 NO
    C14 C13 H13A . . 108.9 NO
    C14 C13 H13B . . 108.9 NO
    H1W1 O1W H1W2 . . 108.5(14) NO
    H2W1 O2W H2W2 . . 110.2(14) NO
    H13A C13 H13B . . 107.7 NO
loop_
    _geom_torsion_atom_site_label_1
    _geom_torsion_atom_site_label_2
    _geom_torsion_atom_site_label_3
    _geom_torsion_atom_site_label_4
    _geom_torsion_site_symmetry_1
    _geom_torsion_site_symmetry_2
    _geom_torsion_site_symmetry_3
    _geom_torsion_site_symmetry_4
    _geom_torsion
    _geom_torsion_publ_flag
    Mg1 N1 C1 C2 . . . . -176.53(18) NO
    Mg1 N1 C5 C4 . . . . 178.64(15) NO
    Mg1 N1 C5 C5 . . . 2_655 -1.9(3) NO
    N1 Mg1 N1 C1 2_655 . . . 175.8(2) NO
    N1 Mg1 N1 C5 2_655 . . . 0.66(9) NO
    N1 C1 C2 C3 . . . . -0.6(4) NO
    O1W Mg1 N1 C1 . . . . -10.68(18) NO
    O1W Mg1 N1 C1 2_655 . . . 151.6(2) NO
    O1W Mg1 N1 C5 . . . . 174.14(13) NO
    O1W Mg1 N1 C5 2_655 . . . -23.6(3) NO
    O2W Mg1 N1 C1 2_655 . . . -100.24(18) NO
    O2W Mg1 N1 C1 . . . . 77.59(18) NO
    O2W Mg1 N1 C5 2_655 . . . 84.59(13) NO
    O2W Mg1 N1 C5 . . . . -97.59(13) NO
    C1 N1 C5 C4 . . . . 3.0(3) NO
    C1 N1 C5 C5 . . . 2_655 -177.5(2) NO
    C1 C2 C3 C4 . . . . 1.2(4) NO
    C2 C3 C4 C5 . . . . 0.2(4) NO
    C2 C3 C4 C6 . . . . 179.5(2) NO
    C3 C4 C5 N1 . . . . -2.4(3) NO
    C3 C4 C6 C6 . . . 2_655 -178.7(3) NO
    C3 C4 C5 C5 . . . 2_655 178.1(2) NO
    C5 N1 C1 C2 . . . . -1.5(3) NO
    C5 C4 C6 C6 . . . 2_655 0.6(5) NO
    C6 C4 C5 N1 . . . . 178.3(2) NO
    C6 C4 C5 C5 . . . 2_655 -1.2(3) NO
    C7 C8 C9 C10 . . . . 0.5(3) NO
    C7 C13 C14 O1 . . . . -35.1(3) NO
    C7 C13 C14 O2 . . . . 145.54(19) NO
    C8 C7 C12 C11 . . . . 0.6(3) NO
    C8 C7 C13 C14 . . . . -74.1(2) NO
    C8 C9 C10 C11 . . . . -0.2(3) NO
    C8 C9 C10 Cl2 . . . . -179.92(15) NO
    C9 C10 C11 C12 . . . . 0.2(4) NO
    C10 C11 C12 C7 . . . . -0.4(4) NO
    Cl1 C8 C9 C10 . . . . 179.64(16) NO
    C12 C7 C8 C9 . . . . -0.7(3) NO
    Cl2 C10 C11 C12 . . . . 179.89(17) NO
    C13 C7 C8 C9 . . . . 179.01(18) NO
    C12 C7 C8 Cl1 . . . . -179.82(15) NO
    C12 C7 C13 C14 . . . . 105.5(2) NO
    C13 C7 C8 Cl1 . . . . -0.2(3) NO
    C13 C7 C12 C11 . . . . -179.0(2) NO
loop_
    _geom_hbond_atom_site_label_D
    _geom_hbond_atom_site_label_H
    _geom_hbond_atom_site_label_A
    _geom_hbond_site_symmetry_A
    _geom_hbond_distance_DH
    _geom_hbond_distance_HA
    _geom_hbond_distance_DA
    _geom_hbond_angle_DHA
    _geom_hbond_publ_flag
    O2W H2W1 O1 1_554 0.849(9) 1.876(9) 2.725(2) 178(2) yes
    O2W H2W2 O1 2_655 0.841(9) 1.960(10)
                                       2.772(2) 161(2) yes
    O1W H1W1 O2 6_565 0.851(9) 1.910(10)
                                       2.728(2) 162(2) yes
    O1W H1W2 O2 1_554 0.849(9) 1.840(10)
                                       2.685(2) 171(2) yes
data_global
_journal_date_recd_electronic     2008-05-22
_journal_date_accepted     2008-07-15
_journal_name_full     'Acta Crystallographica, Section E'
_journal_year     2008
_journal_volume     64
_journal_issue      8
_journal_page_first     m1052
_journal_page_last     m1052
_journal_paper_category     QM
_journal_coeditor_code     IM2068
_publ_contact_author_name     'Prof. Xiao-Min Hao'
_publ_contact_author_address
;
Department of Applied Chemistry
Guangdong Ocean University
Zhanjiang 524088
People's Republic of China
;
_publ_contact_author_email     liujiwei76@126.com
_publ_contact_author_fax     '(86)759 2152 961'
_publ_contact_author_phone     '(86)759 2152 961'
_publ_section_title
;
Tetraaqua(1,10-phenanthroline-\k^2^<i>N</i>,<i>N</i>')magnesium(II)
bis[(2,4-dichlorophenyl)acetate]
;
loop_
    _publ_author_name
    _publ_author_address
    'Xiao-Min Hao'
;
Department of Applied Chemistry
Guangdong Ocean University
Zhanjiang 524088
People's Republic of China
;
    'Chang-Sheng Gu'
;
Department of Applied Chemistry
Guangdong Ocean University
Zhanjiang 524088
People's Republic of China
;
    'Weng-Dong Song'
;
Department of Applied Chemistry
Guangdong Ocean University
Zhanjiang 524088
People's Republic of China
;
    'Ji-Wei Liu'
;
College of Chemistry and Chemical Technology, Daqing Petroleum Institute,
Daqing 163318, People's Republic of China
;
