# Supplementary material for: Tetra­aqua­(1,10-phenanthroline-κ2 N,N′)magnesium(II) bis­[(2,4-dichloro­phen­yl)acetate]
Source: Acta Crystallogr Sect E Struct Rep Online. 2008 Jul 23;64(Pt 8):m1052. doi: 10.1107/S1600536808022150 (PMC2961968; doi:10.1107/S1600536808022150)
Supplement: Supplementary file 2 [file e-64-m1052-Isup2.hkl]

# 
# h,k,l, Fc-squared, Fo-squared, sigma(Fo-squared) and status flag 
# 
data_I
_shelx_title ' g in C2/c' 
_shelx_refln_list_code          4 
_shelx_F_calc_maximum      404.43 
_exptl_crystal_F_000      1408.00 
_reflns_d_resolution_high  0.7525 
 
loop_ 
 _symmetry_equiv_pos_as_xyz 
 'x, y, z' 
 '-x, y, -z+1/2' 
 'x+1/2, y+1/2, z' 
 '-x+1/2, y+1/2, -z+1/2' 
 '-x, -y, -z' 
 'x, -y, z-1/2' 
 '-x+1/2, -y+1/2, -z' 
 'x+1/2, -y+1/2, z-1/2' 
 
_cell_length_a    28.9256 
_cell_length_b    14.0447 
_cell_length_c     7.6074 
_cell_angle_alpha  90.000 
_cell_angle_beta   94.785 
_cell_angle_gamma  90.000 
 
_shelx_F_squared_multiplier     1.000 
 
loop_ 
 _refln_index_h 
 _refln_index_k 
 _refln_index_l 
 _refln_F_squared_calc 
 _refln_F_squared_meas 
 _refln_F_squared_sigma 
 _refln_observed_status 
   4   0   0    17538.70    17621.00    210.49 o 
   6   0   0      121.98      138.96      6.92 o 
   8   0   0    18716.84    19769.63    167.93 o 
  10   0   0    10108.98    10585.09    100.76 o 
  12   0   0    10185.69     9369.32    138.25 o 
  14   0   0      514.99      521.32     13.13 o 
  16   0   0     4452.66     3538.84     51.35 o 
  18   0   0     1684.74     1697.41     32.58 o 
  20   0   0     3291.36     3348.22     55.56 o 
  22   0   0     1332.89     1428.55     29.50 o 
  24   0   0      186.99      134.85     27.48 o 
  26   0   0      418.80      418.93     41.37 o 
  28   0   0       48.87       41.06     21.00 o 
  30   0   0        7.88       -0.16     17.53 o 
  32   0   0      169.46      172.75     35.06 o 
  34   0   0      107.16       98.06     30.63 o 
  36   0   0       41.14       90.17     31.27 o 
  38   0   0       53.76       83.38     33.48 o 
   5   1   0     6660.28     7204.43     38.22 o 
   7   1   0     1852.06     1976.48     15.45 o 
   9   1   0    17094.14    17018.48     85.11 o 
  11   1   0    14003.23    14821.22     77.28 o 
  13   1   0     2126.62     2286.33     20.55 o 
  15   1   0    14635.37    14628.08     80.04 o 
  17   1   0       89.74      105.54      5.78 o 
  19   1   0      122.16      116.68      6.40 o 
  21   1   0       12.29       12.15      5.00 o 
  23   1   0      456.05      426.45     15.68 o 
  25   1   0      159.16      179.53     21.38 o 
  27   1   0      415.65      425.30     38.29 o 
  29   1   0       37.13       80.83     18.43 o 
  31   1   0      748.31      773.97     40.30 o 
  33   1   0      141.68      124.74     22.97 o 
  35   1   0       27.99       19.24     16.72 o 
  37   1   0        0.36       28.76     24.32 o 
   0   2   0     8511.87     8519.18    198.25 o 
   2   2   0     1696.20     1790.83     16.50 o 
   4   2   0       12.82       17.66      4.45 o 
   6   2   0   103450.56    97231.48    513.30 o 
   8   2   0    32006.81    32749.62    170.31 o 
  10   2   0    24673.72    24383.25    131.82 o 
  12   2   0       64.79      120.58      5.25 o 
  14   2   0     3577.61     3536.79     28.38 o 
  16   2   0     4221.67     4418.55     34.14 o 
  18   2   0     1411.28     1352.38     18.58 o 
  20   2   0       97.95      130.08      7.28 o 
  22   2   0      170.71      158.41     11.06 o 
  24   2   0       25.86       19.03     13.68 o 
  26   2   0     1087.25     1074.81     42.67 o 
  28   2   0       91.37       80.37     18.26 o 
  30   2   0       54.74       39.97     25.66 o 
  32   2   0      394.07      364.98     46.66 o 
  34   2   0      306.73      356.01     32.81 o 
  36   2   0       21.10       18.56     19.04 o 
  38   2   0        4.42        4.64     18.76 o 
   1   3   0    27952.30    27334.96    198.29 o 
   3   3   0        2.19        1.31      2.38 o 
   5   3   0     9536.80     9759.18     57.67 o 
   7   3   0     2070.14     2011.70     19.35 o 
   9   3   0      328.30      321.17      8.50 o 
  11   3   0     6181.11     5721.19     47.67 o 
  13   3   0     3701.73     3872.29     42.80 o 
  15   3   0      770.17      757.66     14.44 o 
  17   3   0    10528.80    10661.66     72.81 o 
  19   3   0      771.36      829.17     16.88 o 
  21   3   0     3853.91     3694.24     43.41 o 
  23   3   0     2460.10     2438.32     43.11 o 
  25   3   0      502.65      481.24     30.25 o 
  27   3   0       19.83        4.26     26.53 o 
  29   3   0      144.18      154.44     22.39 o 
  31   3   0      840.89      849.29     41.79 o 
  33   3   0       46.58       37.98     17.20 o 
  35   3   0        6.88       19.31     16.09 o 
  37   3   0       45.74       79.40     22.53 o 
   0   4   0      310.16      296.66     13.80 o 
   2   4   0     7305.36     7093.85     44.49 o 
   4   4   0     2194.28     2057.34     19.67 o 
   6   4   0      386.86      396.76      8.93 o 
   8   4   0     2229.19     1883.96     20.27 o 
  10   4   0      381.95      367.61     11.24 o 
  12   4   0    12724.64    12448.24     78.64 o 
  14   4   0     1366.93     1355.75     19.70 o 
  16   4   0      493.54      492.55     12.93 o 
  18   4   0        0.66       -0.35      4.21 o 
  20   4   0       87.86       92.30     11.77 o 
  22   4   0      143.83      178.74     11.43 o 
  24   4   0      231.31      204.64     15.62 o 
  26   4   0      477.35      492.45     31.43 o 
  28   4   0       32.61       27.97     14.30 o 
  30   4   0       52.37       50.21     17.68 o 
  32   4   0        0.29        1.56     14.80 o 
  34   4   0       22.16       38.13     17.78 o 
  36   4   0        3.36       -9.56     14.38 o 
   1   5   0     3975.71     3961.45     31.32 o 
   3   5   0      523.67      482.86      8.66 o 
   5   5   0    31970.87    30973.78    232.39 o 
   7   5   0    18765.34    19152.26    116.83 o 
   9   5   0     1272.77     1236.13     17.50 o 
  11   5   0    23877.89    23945.79    135.73 o 
  13   5   0      159.07      226.41      9.12 o 
  15   5   0     5098.47     5025.36     55.94 o 
  17   5   0     1038.57     1018.47     19.08 o 
  19   5   0      131.08       95.41      8.41 o 
  21   5   0     2362.33     2305.22     31.15 o 
  23   5   0      870.81      852.64     26.66 o 
  25   5   0      493.87      509.10     30.98 o 
  27   5   0     1451.16     1648.85     65.61 o 
  29   5   0        5.83       28.48     20.05 o 
  31   5   0      450.48      497.72     48.71 o 
  33   5   0       57.92       44.38     19.50 o 
  35   5   0       17.99       12.12     16.37 o 
   0   6   0    19965.01    19371.94    179.28 o 
   2   6   0     3738.30     3543.29     32.01 o 
   4   6   0     5401.09     5304.45     36.59 o 
   6   6   0     2011.03     2178.32     23.13 o 
   8   6   0    10418.75    11754.74     75.33 o 
  10   6   0     1722.17     1515.01     20.74 o 
  12   6   0      467.99      384.33     11.65 o 
  14   6   0      148.83      230.77     10.07 o 
  16   6   0      965.09      978.46     19.20 o 
  18   6   0       58.62       52.36      7.50 o 
  20   6   0      862.39      878.22     24.64 o 
  22   6   0      791.09      769.61     22.02 o 
  24   6   0      647.91      599.95     23.97 o 
  26   6   0      427.69      425.23     29.50 o 
  28   6   0        0.34       -0.11     13.34 o 
  30   6   0        3.36       45.80     16.50 o 
  32   6   0       35.03       25.41     15.94 o 
  34   6   0       50.25      105.43     23.02 o 
  36   6   0       94.46      137.20     30.40 o 
   1   7   0     8182.27     8237.77     78.50 o 
   3   7   0      401.70      513.72     11.99 o 
   5   7   0     2820.82     2494.89     23.86 o 
   7   7   0      209.26      336.09     10.57 o 
   9   7   0       13.36        2.03      4.16 o 
  11   7   0      828.24      853.90     16.67 o 
  13   7   0     1595.81     1509.68     23.13 o 
  15   7   0      460.23      453.88     14.16 o 
  17   7   0      218.55      225.18     11.34 o 
  19   7   0      440.70      420.27     17.31 o 
  21   7   0     1513.56     1481.81     26.56 o 
  23   7   0     1169.49     1069.50     30.61 o 
  25   7   0      476.14      469.11     60.95 o 
  27   7   0        8.56       14.36     13.66 o 
  29   7   0       23.20       21.26     14.76 o 
  31   7   0       20.29       25.69     15.01 o 
  33   7   0        0.88       19.91     16.01 o 
  35   7   0       22.45       39.48     19.12 o 
   0   8   0    15477.79    15465.36    122.39 o 
   2   8   0      209.35      174.73     10.13 o 
   4   8   0     1964.02     2330.41     30.15 o 
   6   8   0     4204.79     3962.45     35.98 o 
   8   8   0      152.67      136.22      7.79 o 
  10   8   0     3751.40     3657.85     36.73 o 
  12   8   0     1686.76     1677.06     28.53 o 
  14   8   0      346.15      349.55     12.91 o 
  16   8   0     1665.97     1656.39     26.65 o 
  18   8   0      211.48      229.54     12.24 o 
  20   8   0       10.92       14.75      7.16 o 
  22   8   0        2.43        0.43     10.53 o 
  24   8   0       26.09       42.53     10.63 o 
  26   8   0      760.82      834.08     55.50 o 
  28   8   0      126.07      145.91     21.62 o 
  30   8   0        3.34       -3.64     20.13 o 
  32   8   0        2.60       32.47     30.71 o 
  34   8   0       67.74       92.64     22.57 o 
   1   9   0      261.51      281.54     10.20 o 
   3   9   0       37.92       30.29      5.38 o 
   5   9   0      186.90      187.65      9.55 o 
   7   9   0       84.26       75.54      6.73 o 
   9   9   0       43.78       63.61      6.91 o 
  11   9   0      572.97      562.82     15.26 o 
  13   9   0       23.78       16.78      6.49 o 
  15   9   0       78.71       78.66      9.07 o 
  17   9   0       66.67      100.47      9.66 o 
  19   9   0      524.35      558.30     17.85 o 
  21   9   0      463.08      473.07     17.16 o 
  23   9   0      234.18      238.67     15.89 o 
  25   9   0       36.91       48.72     14.95 o 
  27   9   0       62.66       89.72     19.90 o 
  29   9   0       27.08       23.75     14.52 o 
  31   9   0        8.86        1.53     14.27 o 
  33   9   0       22.87        5.37     25.58 o 
   0  10   0     7660.51     7152.04     99.33 o 
   2  10   0     6691.02     6735.20     67.79 o 
   4  10   0      242.36      184.01     12.67 o 
   6  10   0     3486.89     3329.60     51.55 o 
   8  10   0      161.21      160.61     14.34 o 
  10  10   0      647.95      725.20     24.64 o 
  12  10   0        6.56       -3.03     12.77 o 
  14  10   0      186.21      201.88     17.92 o 
  16  10   0      207.91      268.97     17.90 o 
  18  10   0      351.86      370.44     20.52 o 
  20  10   0      249.45      250.13     18.47 o 
  22  10   0      350.59      354.22     21.24 o 
  24  10   0        9.11      -11.53     11.53 o 
   1  11   0      610.03      546.20     22.34 o 
   3  11   0     1186.47     1199.46     28.10 o 
   5  11   0      742.43      686.56     24.91 o 
   7  11   0       36.42       18.43     10.16 o 
   9  11   0       57.77       60.52     11.49 o 
  11  11   0        0.45       23.05      9.31 o 
  13  11   0      349.74      281.46     28.12 o 
  15  11   0      690.50      663.19     25.85 o 
  17  11   0      621.44      608.36     25.88 o 
  19  11   0        5.92       22.98     17.21 o 
  21  11   0      145.15      139.39     16.40 o 
  23  11   0      191.37      157.32     21.89 o 
   0  12   0      149.86      160.48     32.06 o 
   2  12   0      289.28      293.17     16.77 o 
   4  12   0      454.01      458.39     25.05 o 
   6  12   0      487.72      456.57     22.59 o 
   8  12   0     1474.32     1450.60     37.25 o 
  10  12   0        2.61       -8.18      8.18 o 
  12  12   0     2244.68     2201.05     63.80 o 
  14  12   0      640.52      601.66     25.79 o 
  16  12   0      437.43      445.80     23.53 o 
  18  12   0      259.12      248.28     19.82 o 
  20  12   0       38.71       35.87     18.27 o 
  22  12   0        0.21       -9.01     16.50 o 
   1  13   0     4722.50     4478.84     60.05 o 
   3  13   0     1091.45     1074.12     29.00 o 
   5  13   0        5.47       11.11     12.38 o 
   7  13   0        0.02       -0.30      9.34 o 
   9  13   0       26.54       35.07     11.10 o 
  11  13   0      878.64      895.62     31.40 o 
  13  13   0       19.04       24.73     11.39 o 
  15  13   0      140.84      159.98     17.41 o 
  17  13   0       76.15       77.57     19.94 o 
  19  13   0      169.66      173.51     18.64 o 
  21  13   0        3.95        4.24     11.26 o 
  23  13   0      124.56      125.39     42.16 o 
   0  14   0     3347.52     3322.76     74.89 o 
   2  14   0      616.25      661.26     24.33 o 
   4  14   0        0.14       -5.73      8.77 o 
   6  14   0      595.30      560.16     26.80 o 
   8  14   0      279.20      293.28     21.58 o 
  10  14   0       64.56       40.15     12.44 o 
  12  14   0      168.02      135.30     17.17 o 
  14  14   0       86.39       59.69     16.64 o 
  16  14   0      138.93      121.28     16.79 o 
  18  14   0      220.30      264.70     22.12 o 
  20  14   0       21.92       19.44     13.17 o 
  22  14   0       10.67       23.77     16.53 o 
   1  15   0       30.55       34.84     10.69 o 
   3  15   0      567.27      653.55     29.40 o 
   5  15   0      400.40      428.30     25.39 o 
   7  15   0      297.03      278.25     31.38 o 
   9  15   0      400.94      408.66     25.28 o 
  11  15   0        0.55       14.74     10.84 o 
  13  15   0      372.15      372.12     37.24 o 
  15  15   0        4.23        3.84     11.01 o 
  17  15   0      373.15      360.17     32.00 o 
  19  15   0        0.43        3.97     11.64 o 
  21  15   0        0.08       -0.87     15.28 o 
   0  16   0        2.20       30.32     19.42 o 
   2  16   0       24.81       22.41     11.46 o 
   4  16   0      109.62      118.01     17.01 o 
   6  16   0       79.03       60.96     14.87 o 
   8  16   0      825.26      862.14     42.64 o 
  10  16   0      148.08      168.95     20.21 o 
  12  16   0        3.24        9.21     20.23 o 
  14  16   0      101.07      125.19     23.85 o 
  16  16   0       19.11       22.22     12.64 o 
  18  16   0      119.00      164.45     21.51 o 
   1  17   0        5.16       16.08     14.22 o 
   3  17   0      113.88      119.66     17.53 o 
   5  17   0       62.52       84.51     15.97 o 
   7  17   0       95.67       92.86     17.12 o 
   9  17   0        3.14      -11.00     11.00 o 
  11  17   0        0.01       17.29     12.54 o 
  13  17   0        9.23       -0.82     12.30 o 
  15  17   0       39.93       34.99     14.93 o 
   0  18   0      116.52      145.43     32.84 o 
   2  18   0       28.48       28.78     25.74 o 
   4  18   0      364.29      368.84     44.53 o 
   6  18   0      145.55      137.95     20.38 o 
   8  18   0      363.62      446.64     47.29 o 
  10  18   0       30.86       36.42     23.20 o 
 -37   1   1        3.75       13.80     32.77 o 
 -35   1   1       95.15       84.80     21.79 o 
 -33   1   1       11.06       28.58     17.42 o 
 -31   1   1      472.48      453.10     34.82 o 
 -29   1   1       48.35       46.46     17.03 o 
 -27   1   1      150.52      154.96     21.41 o 
 -25   1   1      473.86      455.29     40.11 o 
 -23   1   1     2076.97     2114.94     54.10 o 
 -21   1   1      173.55      198.86     14.16 o 
 -19   1   1       67.89      118.49      6.04 o 
 -17   1   1     5579.24     5286.79     36.86 o 
 -15   1   1     6630.80     7176.21     48.11 o 
 -13   1   1      945.28     1135.33     15.62 o 
 -11   1   1      119.62      102.22      4.79 o 
  -9   1   1    15526.32    14972.39    120.16 o 
  -7   1   1     3897.91     4147.61     78.56 o 
  -5   1   1       71.23      107.37      7.26 o 
  -3   1   1    62990.26    60165.62    511.75 o 
   1   1   1      472.13      428.63     10.64 o 
   3   1   1     6365.83     6384.54     38.69 o 
   5   1   1     5460.92     5462.06     35.76 o 
   7   1   1     9184.13     9996.66     60.16 o 
   9   1   1    10267.28    10362.96     63.02 o 
  11   1   1     4821.47     4925.17     46.14 o 
  13   1   1        3.29       -0.08      3.13 o 
  15   1   1     1296.82     1125.30     15.22 o 
  17   1   1      185.08      203.36      9.06 o 
  19   1   1     7182.02     7232.04     58.46 o 
  21   1   1     2929.61     2869.18     34.18 o 
  23   1   1       22.29        7.38      5.63 o 
  25   1   1     2185.69     2122.09     36.04 o 
  27   1   1      148.10      149.83     15.27 o 
  29   1   1        2.56        5.98     13.10 o 
  31   1   1      165.99      221.73     26.67 o 
  33   1   1       48.59       43.08     16.76 o 
  35   1   1      343.97      393.14     63.64 o 
  37   1   1        3.20       17.44     17.73 o 
 -38   2   1       49.94       96.92     25.27 o 
 -36   2   1      116.67      113.36     24.01 o 
 -34   2   1      423.46      409.86     35.79 o 
 -32   2   1        3.33        3.39     15.80 o 
 -30   2   1      144.80      152.31     29.21 o 
 -28   2   1      152.58      134.17     21.94 o 
 -26   2   1      405.52      437.54     29.80 o 
 -24   2   1       10.78        0.15     13.55 o 
 -22   2   1      141.41      135.19     13.29 o 
 -20   2   1      719.57      751.37     17.97 o 
 -18   2   1     6468.03     6265.16     48.17 o 
 -16   2   1     1046.67     1114.77     16.22 o 
 -14   2   1      116.86      123.83      5.91 o 
 -12   2   1      250.84      276.21      7.60 o 
 -10   2   1     5489.44     5114.99     35.89 o 
  -8   2   1     2804.12     2888.34     22.88 o 
  -6   2   1    37426.86    38278.53    237.99 o 
  -4   2   1     1327.26     1301.29     12.48 o 
  -2   2   1       29.01       37.00      3.11 o 
   0   2   1    19406.38    20466.13    137.99 o 
   2   2   1     2174.92     2247.68     20.30 o 
   4   2   1    70528.62    66990.96    328.62 o 
   6   2   1    17917.80    18103.03     90.52 o 
   8   2   1    17037.92    18110.04     92.17 o 
  10   2   1      879.36      903.51     12.46 o 
  12   2   1     4349.05     3939.94     30.47 o 
  14   2   1     7347.41     7386.58     48.77 o 
  16   2   1       23.89       29.87      4.36 o 
  18   2   1     1561.73     1544.63     25.02 o 
  20   2   1     3156.11     3028.26     34.86 o 
  22   2   1      924.76      937.53     19.88 o 
  24   2   1      881.40      836.53     19.54 o 
  26   2   1        0.08        6.28      5.98 o 
  28   2   1      127.70       72.85     18.29 o 
  30   2   1       29.03       22.72     17.21 o 
  32   2   1      121.15       90.41     24.16 o 
  34   2   1        1.28       10.63     15.40 o 
  36   2   1       93.47      128.37     30.24 o 
 -37   3   1      108.59      106.30     53.29 o 
 -35   3   1       29.12       55.86     21.32 o 
 -33   3   1       12.92       21.75     26.37 o 
 -31   3   1        0.17       21.06     16.73 o 
 -29   3   1      158.59      168.95     27.56 o 
 -27   3   1      196.01      233.30     27.71 o 
 -25   3   1        5.59       -5.74     13.24 o 
 -23   3   1     1644.40     1762.13     42.44 o 
 -21   3   1      313.10      329.36     17.65 o 
 -19   3   1      993.19      895.78     16.56 o 
 -17   3   1        7.40        6.31      4.02 o 
 -15   3   1     1459.88     1352.67     30.13 o 
 -13   3   1     1354.32     1249.26     17.01 o 
 -11   3   1      762.41      730.77     12.55 o 
  -9   3   1     9674.12     9487.69     73.40 o 
  -7   3   1      749.88      684.95     10.64 o 
  -5   3   1       26.32       24.78      3.39 o 
  -3   3   1    17558.00    17893.21    108.38 o 
  -1   3   1     1749.23     1704.03     21.45 o 
   1   3   1      407.53      370.82     12.39 o 
   3   3   1    16625.31    17451.56     87.21 o 
   5   3   1     8571.22     9054.93     50.44 o 
   7   3   1    11059.54    11178.34     61.07 o 
   9   3   1     1144.52     1101.78     15.57 o 
  11   3   1      877.71      819.44     17.04 o 
  13   3   1     6538.76     6615.49     49.84 o 
  15   3   1      229.26      277.55      8.98 o 
  17   3   1     3515.06     3491.15     38.62 o 
  19   3   1     1560.58     1538.03     23.86 o 
  21   3   1      971.31     1003.28     22.99 o 
  23   3   1      521.85      455.50     17.08 o 
  25   3   1      193.16      196.82     13.42 o 
  27   3   1       41.27       34.28      9.67 o 
  29   3   1      179.82      179.99     23.53 o 
  31   3   1       12.48       33.18     15.24 o 
  33   3   1       14.73       -1.54     19.50 o 
  35   3   1        4.94        9.26     16.22 o 
  37   3   1        2.16       30.72     19.65 o 
 -36   4   1        6.64       22.97     18.43 o 
 -34   4   1      253.05      335.33     72.16 o 
 -32   4   1       19.94        9.23     15.54 o 
 -30   4   1      186.59      168.73     30.56 o 
 -28   4   1      818.03      807.90     79.90 o 
 -26   4   1     3957.50     3877.16     79.55 o 
 -24   4   1        0.04        3.27     12.73 o 
 -22   4   1      442.27      516.91     22.47 o 
 -20   4   1       31.83       20.45      6.87 o 
 -18   4   1      392.77      408.23     11.99 o 
 -16   4   1        6.75        6.22      6.72 o 
 -14   4   1     6309.45     6585.70     49.47 o 
 -12   4   1     7309.13     6980.44     50.01 o 
 -10   4   1     1451.18     1630.33     19.24 o 
  -8   4   1    15576.34    15964.06     91.74 o 
  -6   4   1     2308.22     2142.93     20.40 o 
  -4   4   1    21447.38    21562.81    131.27 o 
  -2   4   1        5.21        2.31      3.93 o 
   0   4   1     3502.01     3605.92     45.22 o 
   2   4   1     1790.82     1783.22     18.97 o 
   4   4   1    19640.33    19328.59    121.87 o 
   6   4   1        3.11        0.12      4.83 o 
   8   4   1    18207.48    19051.13     98.66 o 
  10   4   1     8226.40     7739.91     54.51 o 
  12   4   1     6143.64     6086.68     47.50 o 
  14   4   1    31834.29    32267.84    283.12 o 
  16   4   1     3504.91     3578.67     45.13 o 
  18   4   1      377.33      451.60     13.72 o 
  20   4   1      471.64      458.77     16.37 o 
  22   4   1       39.86       50.56      8.33 o 
  24   4   1      334.19      324.57     15.69 o 
  26   4   1      958.51      950.53     30.07 o 
  28   4   1        0.18        4.93     16.11 o 
  30   4   1      312.29      329.96     29.58 o 
  32   4   1        7.07       -1.32     15.63 o 
  34   4   1      395.72      420.22     41.14 o 
  36   4   1      128.59      202.22     29.13 o 
 -37   5   1        9.90       28.87     21.08 o 
 -35   5   1        0.05      -21.40     26.13 o 
 -33   5   1        5.19       58.74     20.53 o 
 -31   5   1        8.42       16.33     14.77 o 
 -29   5   1      546.52      473.28     39.32 o 
 -27   5   1      213.79      217.20     24.22 o 
 -25   5   1        2.48      -10.46     12.82 o 
 -23   5   1      353.91      336.14     19.74 o 
 -21   5   1     1149.13     1169.94     25.21 o 
 -19   5   1     1414.60     1322.64     21.97 o 
 -17   5   1      639.68      600.92     14.61 o 
 -15   5   1     3311.60     3149.38     32.43 o 
 -13   5   1      436.69      388.10     11.13 o 
 -11   5   1     1636.59     1626.23     20.69 o 
  -9   5   1      249.19      256.13      8.59 o 
  -7   5   1      321.43      346.21      9.10 o 
  -5   5   1      149.83      123.45      5.38 o 
  -3   5   1     3066.42     3200.46     31.37 o 
  -1   5   1    12175.04    12385.84    116.60 o 
   1   5   1     2272.33     2246.39     26.62 o 
   3   5   1     7594.60     7880.52     47.39 o 
   5   5   1     3311.61     3485.45     27.16 o 
   7   5   1       15.68        6.77      3.38 o 
   9   5   1     6744.58     7207.16     52.42 o 
  11   5   1     2972.02     3089.34     31.14 o 
  13   5   1     2576.03     2480.40     28.50 o 
  15   5   1     2114.98     1989.91     26.33 o 
  17   5   1      544.26      438.54     13.53 o 
  19   5   1        0.19        6.73      6.22 o 
  21   5   1      897.26      885.78     22.75 o 
  23   5   1        2.64        1.02      6.67 o 
  25   5   1      186.17      197.41     13.75 o 
  27   5   1       99.09      124.21     14.45 o 
  29   5   1       10.91        6.65     16.82 o 
  31   5   1       10.68        2.43     19.03 o 
  33   5   1       10.47       28.38     15.21 o 
  35   5   1        5.97       10.12     26.13 o 
 -36   6   1       17.62       38.21     20.22 o 
 -34   6   1       99.67      101.25     22.61 o 
 -32   6   1       15.43        8.47     14.99 o 
 -30   6   1       24.88       35.48     16.70 o 
 -28   6   1      184.68      255.50     26.39 o 
 -26   6   1       53.11       70.14     18.55 o 
 -24   6   1      181.30      132.28     15.52 o 
 -22   6   1     1130.20     1195.61     44.76 o 
 -20   6   1     1838.22     1868.49     32.62 o 
 -18   6   1     2319.99     2331.99     30.05 o 
 -16   6   1      365.81      350.43     12.23 o 
 -14   6   1       23.03       20.51      5.35 o 
 -12   6   1        1.79       11.64      4.56 o 
 -10   6   1      534.95      669.43     13.68 o 
  -8   6   1     2235.26     2292.64     24.44 o 
  -6   6   1     3070.53     2969.15     27.32 o 
  -4   6   1        2.38        7.20      4.24 o 
  -2   6   1      157.46      166.47      8.05 o 
   0   6   1     2811.36     3097.90     34.40 o 
   2   6   1     1277.12     1359.42     27.51 o 
   4   6   1     2614.80     2462.76     22.95 o 
   6   6   1      232.08      264.12      8.17 o 
   8   6   1    25178.67    25810.26    132.65 o 
  10   6   1     1033.73      958.55     21.35 o 
  12   6   1      280.34      309.41     10.84 o 
  14   6   1      105.02      133.62      8.56 o 
  16   6   1       30.88       37.86      7.01 o 
  18   6   1      935.85      935.10     19.99 o 
  20   6   1     7157.83     7047.56     69.47 o 
  22   6   1       33.80       42.91      8.57 o 
  24   6   1     1811.52     1984.56     35.77 o 
  26   6   1        4.56        1.68     14.83 o 
  28   6   1       67.81       75.25     17.26 o 
  30   6   1       76.05      112.45     20.39 o 
  32   6   1      228.20      263.76     28.90 o 
  34   6   1      113.60      106.49     21.78 o 
 -35   7   1       43.06       79.11     22.43 o 
 -33   7   1       29.43       63.56     18.34 o 
 -31   7   1        0.19       13.63     14.98 o 
 -29   7   1       39.27       56.44     29.37 o 
 -27   7   1       48.92       48.19     16.61 o 
 -25   7   1      297.79      322.99     29.84 o 
 -23   7   1     1026.47     1098.35     56.07 o 
 -21   7   1      895.18      921.16     24.01 o 
 -19   7   1      475.42      476.03     16.46 o 
 -17   7   1        7.17        2.10      5.68 o 
 -15   7   1        1.22        0.39      5.26 o 
 -13   7   1     1834.81     1959.10     25.93 o 
 -11   7   1     2341.83     2214.06     33.08 o 
  -9   7   1     3578.98     3369.61     32.54 o 
  -7   7   1    16380.28    15933.25     96.63 o 
  -5   7   1     2409.94     2220.31     23.08 o 
  -3   7   1     5413.67     5660.84     50.66 o 
  -1   7   1      633.23      702.88     19.67 o 
   1   7   1       86.97       57.75      7.09 o 
   3   7   1     2448.06     2693.17     26.77 o 
   5   7   1     3627.83     3320.63     28.73 o 
   7   7   1        4.84        4.23      3.74 o 
   9   7   1    17817.63    17196.83     96.82 o 
  11   7   1      160.26      179.05     15.92 o 
  13   7   1        1.51       10.44      5.18 o 
  15   7   1      669.18      662.83     16.87 o 
  17   7   1      234.73      230.77     11.64 o 
  19   7   1      893.10      952.78     21.44 o 
  21   7   1     5200.29     5031.02     58.33 o 
  23   7   1       75.88       71.10     10.23 o 
  25   7   1        1.60       -0.30      8.23 o 
  27   7   1        2.17       19.64     10.04 o 
  29   7   1        8.14       14.91     13.66 o 
  31   7   1      121.30      123.09     22.14 o 
  33   7   1        2.20       20.75     15.97 o 
 -34   8   1        0.67       38.69     31.11 o 
 -32   8   1        3.44       12.42     15.04 o 
 -30   8   1       68.01       81.85     19.69 o 
 -28   8   1        1.35       -5.85     22.90 o 
 -26   8   1        6.69        8.58     20.61 o 
 -24   8   1     1192.64     1215.59     59.81 o 
 -22   8   1        0.89      -10.21     10.21 o 
 -20   8   1      647.75      663.79     21.38 o 
 -18   8   1       66.47       77.43      8.72 o 
 -16   8   1      201.66      206.76     11.06 o 
 -14   8   1       51.95       30.72      7.79 o 
 -12   8   1      609.30      635.05     15.38 o 
 -10   8   1      607.89      724.08     16.00 o 
  -8   8   1        2.79        7.70      4.06 o 
  -6   8   1      471.17      569.22     12.58 o 
  -4   8   1     4596.24     4768.43     47.45 o 
  -2   8   1      152.53      146.53     11.10 o 
   0   8   1      473.35      433.68     14.80 o 
   2   8   1    12955.38    12676.89     97.50 o 
   4   8   1      624.06      679.25     18.04 o 
   6   8   1      373.34      297.26     16.75 o 
   8   8   1     2878.50     2876.88     28.83 o 
  10   8   1      315.79      368.58     12.30 o 
  12   8   1       25.84       41.94      6.37 o 
  14   8   1     1306.89     1321.22     23.23 o 
  16   8   1       47.31       44.98      8.59 o 
  18   8   1     2609.78     2595.28     35.31 o 
  20   8   1        3.41       -0.34      6.30 o 
  22   8   1      648.24      631.32     25.76 o 
  24   8   1       10.85        3.93     12.18 o 
  26   8   1      517.36      593.72     25.77 o 
  28   8   1       48.13       61.83     16.57 o 
  30   8   1      123.70      112.57     21.02 o 
  32   8   1       37.77       40.41     17.26 o 
  34   8   1        1.20       -0.88     14.58 o 
 -33   9   1       11.67       44.21     33.00 o 
 -31   9   1       50.89       39.32     30.16 o 
 -29   9   1       61.63       34.11     28.58 o 
 -27   9   1       48.07       55.11     28.58 o 
 -25   9   1        0.14       -6.86     15.46 o 
 -23   9   1       10.02        8.03     19.74 o 
 -21   9   1      659.42      668.86     26.36 o 
 -19   9   1      232.27      283.50     15.30 o 
 -17   9   1      377.57      409.33     17.48 o 
 -15   9   1     1632.36     1547.38     29.74 o 
 -13   9   1        0.58       -5.91      5.91 o 
 -11   9   1      152.04      133.83     19.58 o 
  -9   9   1      841.07      834.55     20.44 o 
  -7   9   1       16.20        9.84      5.80 o 
  -5   9   1     2915.54     2985.27     37.57 o 
  -3   9   1      814.34      741.99     28.60 o 
  -1   9   1     6439.17     6198.82     58.03 o 
   1   9   1     2901.41     2654.59     37.37 o 
   3   9   1     9233.21     8834.47    104.75 o 
   5   9   1      225.23      198.33     12.32 o 
   7   9   1     1083.86     1040.38     20.25 o 
   9   9   1      518.22      473.44     14.41 o 
  11   9   1      346.04      329.51     20.19 o 
  13   9   1      135.06      105.88     10.64 o 
  15   9   1     1004.32     1019.90     24.73 o 
  17   9   1        0.86       11.07      7.46 o 
  19   9   1      325.93      378.76     17.36 o 
  21   9   1      325.92      316.95     19.11 o 
  23   9   1      255.91      249.66     18.12 o 
  25   9   1      524.08      599.62     25.55 o 
  27   9   1       36.67       27.33     12.08 o 
  29   9   1       31.09       38.21     19.74 o 
  31   9   1        9.26       38.21     22.58 o 
  33   9   1      129.56       98.85     29.69 o 
 -32  10   1      204.17      272.08     45.79 o 
 -30  10   1      194.04      201.49     41.37 o 
 -28  10   1       86.10      149.38     36.00 o 
 -26  10   1      465.13      559.94     51.00 o 
 -24  10   1        2.20       31.33     16.96 o 
 -22  10   1      132.01      112.36     21.24 o 
 -20  10   1        0.04      -12.55     12.55 o 
 -18  10   1        2.94       27.45      9.55 o 
 -16  10   1        9.42       -2.03      6.91 o 
 -14  10   1     1492.28     1571.00     30.62 o 
 -12  10   1     1370.94     1405.21     28.45 o 
 -10  10   1        1.01       -4.64      6.51 o 
  -8  10   1     1351.23     1438.34     27.35 o 
  -6  10   1      234.97      270.20     13.13 o 
  -4  10   1     2223.98     2153.35     37.10 o 
  -2  10   1      491.55      467.00     27.83 o 
   0  10   1     2158.93     1974.68     28.03 o 
   2  10   1      596.24      650.90     21.27 o 
   4  10   1     1164.97     1138.36     31.02 o 
   6  10   1        2.85       -1.43      6.93 o 
   8  10   1        4.27       -2.10      6.93 o 
  10  10   1     3923.74     3734.93     48.82 o 
  12  10   1     2074.77     2046.43     34.55 o 
  14  10   1     1561.81     1397.71     29.22 o 
  16  10   1      923.66     1044.10     26.06 o 
  18  10   1        3.38       -3.07      6.87 o 
  20  10   1        0.88       -8.11      9.76 o 
  22  10   1        4.94        7.14     11.16 o 
  24  10   1       21.77       17.81      9.61 o 
  26  10   1      102.72      159.13     22.42 o 
  28  10   1       58.32       41.69     19.58 o 
 -25  11   1        1.02        6.16     25.58 o 
 -23  11   1       19.19       -4.58     25.74 o 
 -21  11   1        5.11        6.59     11.84 o 
 -19  11   1      240.71      315.56     20.06 o 
 -17  11   1      163.19      168.77     15.82 o 
 -15  11   1      932.65      930.19     29.52 o 
 -13  11   1      177.86      181.23     24.18 o 
 -11  11   1      254.97      258.24     21.35 o 
  -9  11   1      450.63      404.94     20.71 o 
  -7  11   1      719.02      672.05     24.65 o 
  -5  11   1       22.03       29.37     10.21 o 
  -3  11   1     1694.74     1583.95     36.63 o 
  -1  11   1      296.82      288.84     18.05 o 
   1  11   1      881.89      815.79     23.67 o 
   3  11   1       36.37       35.55      9.05 o 
   5  11   1     2284.55     2231.91     38.05 o 
   7  11   1       22.50        4.63     11.58 o 
   9  11   1      844.24      834.61     45.61 o 
  11  11   1       46.33       43.37     11.18 o 
  13  11   1      392.83      400.15     32.91 o 
  15  11   1      586.27      556.92     24.50 o 
  17  11   1      979.76      937.29     31.00 o 
  19  11   1      135.57      147.07     16.61 o 
  21  11   1       28.44       26.34     10.47 o 
  23  11   1        0.58      -10.25     19.66 o 
  25  11   1        8.13        2.84     15.32 o 
 -24  12   1       50.47       49.74     31.27 o 
 -22  12   1      293.94      268.13     43.74 o 
 -20  12   1      194.46      209.47     23.84 o 
 -18  12   1      515.61      467.44     24.28 o 
 -16  12   1        3.23        0.19      8.59 o 
 -14  12   1       13.53       -1.91     10.01 o 
 -12  12   1        0.96       -3.11     19.01 o 
 -10  12   1       45.72       42.23     11.21 o 
  -8  12   1        0.07       -4.07     12.01 o 
  -6  12   1     1036.16     1034.59     31.38 o 
  -4  12   1      117.26      106.47     14.11 o 
  -2  12   1       53.27       65.04     11.89 o 
   0  12   1       49.89       61.78     11.94 o 
   2  12   1      112.25      105.32     12.38 o 
   4  12   1     2696.82     2534.78     49.60 o 
   6  12   1      131.06      136.70     13.55 o 
   8  12   1      376.55      382.26     43.58 o 
  10  12   1      177.63      177.09     16.89 o 
  12  12   1      108.54       79.26     13.03 o 
  14  12   1       30.78       28.03     19.00 o 
  16  12   1      570.41      483.47     25.08 o 
  18  12   1       66.91       73.64     14.27 o 
  20  12   1      788.50      740.45     34.13 o 
  22  12   1       90.90      151.60     21.56 o 
  24  12   1      170.56      164.94     23.48 o 
  26  12   1       23.57       61.11     21.95 o 
 -25  13   1        2.53        7.11     28.58 o 
 -23  13   1       59.59       27.48     27.63 o 
 -21  13   1        5.47        1.45     12.77 o 
 -19  13   1        3.63        9.65     13.71 o 
 -17  13   1       34.32       39.84     12.12 o 
 -15  13   1      474.01      453.31     24.54 o 
 -13  13   1      488.43      491.43     38.18 o 
 -11  13   1       61.15       82.67     13.97 o 
  -9  13   1     1155.22     1203.86     40.09 o 
  -7  13   1       47.59       60.80     12.33 o 
  -5  13   1      264.18      256.84     19.51 o 
  -3  13   1      268.14      311.23     20.53 o 
  -1  13   1       15.19       15.94     10.30 o 
   1  13   1      133.92      163.35     18.63 o 
   3  13   1       13.39       -3.12     13.96 o 
   5  13   1       80.84       93.70     12.50 o 
   7  13   1      581.85      645.24     23.74 o 
   9  13   1       23.52       13.18     11.37 o 
  11  13   1     1073.74     1008.98     42.89 o 
  13  13   1      216.64      214.58     18.97 o 
  15  13   1      184.35      116.52     15.85 o 
  17  13   1        5.29        8.45     11.70 o 
  19  13   1       24.16       20.70     11.62 o 
  21  13   1       21.69       32.58     13.18 o 
  23  13   1        1.27       -0.41     12.95 o 
  25  13   1        2.02       39.64     21.63 o 
 -24  14   1       15.79       29.21     33.00 o 
 -22  14   1       15.73        8.53     31.27 o 
 -20  14   1       63.88       85.12     19.89 o 
 -18  14   1        0.14        1.20     10.42 o 
 -16  14   1      193.21      246.30     36.09 o 
 -14  14   1        0.08        2.32     10.18 o 
 -12  14   1       10.84       18.22     11.02 o 
 -10  14   1        5.48       10.89     10.50 o 
  -8  14   1        0.01       21.44     10.66 o 
  -6  14   1      105.23      102.80     15.30 o 
  -4  14   1      106.36      118.01     15.71 o 
  -2  14   1      473.69      443.91     24.46 o 
   0  14   1      242.53      198.67     18.44 o 
   2  14   1        3.69       10.42     10.02 o 
   4  14   1       11.68       26.42      9.60 o 
   6  14   1      253.85      275.83     18.33 o 
   8  14   1       74.00       84.48     14.82 o 
  10  14   1      299.81      265.09     45.85 o 
  12  14   1      108.81       97.04     15.40 o 
  14  14   1      190.28      185.08     31.07 o 
  16  14   1       72.44      106.61     16.32 o 
  18  14   1      105.26      115.26     17.43 o 
  20  14   1      119.47       94.41     33.75 o 
  22  14   1       92.60      115.09     36.56 o 
  24  14   1       32.31       67.90     25.11 o 
 -21  15   1       11.63       62.53     35.69 o 
 -19  15   1       43.13       63.38     20.09 o 
 -17  15   1      235.56      245.19     22.31 o 
 -15  15   1        3.06      -11.72     11.72 o 
 -13  15   1       92.91       67.79     14.78 o 
 -11  15   1      159.28      163.86     18.61 o 
  -9  15   1      350.69      404.30     25.23 o 
  -7  15   1       97.63       83.61     14.56 o 
  -5  15   1       84.66       44.67     12.99 o 
  -3  15   1       47.87       61.97     13.23 o 
  -1  15   1       25.26       24.13     13.09 o 
   1  15   1      322.03      295.73     22.09 o 
   3  15   1       64.02       34.84     11.58 o 
   5  15   1       22.10       23.71     11.22 o 
   7  15   1        0.70        5.55     11.05 o 
   9  15   1       25.51       30.62     17.05 o 
  11  15   1      244.04      268.97     22.59 o 
  13  15   1       11.85        6.03     10.82 o 
  15  15   1        0.00      -10.79     10.79 o 
  17  15   1        0.60       -5.92     11.67 o 
  19  15   1       49.66       62.24     15.41 o 
  21  15   1      154.89      147.85     21.20 o 
 -18  16   1      125.91      137.64     33.24 o 
 -16  16   1        1.39       -2.99     18.91 o 
 -14  16   1        6.14        3.17     15.89 o 
 -12  16   1        9.64        4.83     11.61 o 
 -10  16   1      315.70      371.67     29.45 o 
  -8  16   1       11.69       40.67     13.51 o 
  -6  16   1        0.03       -8.70      8.70 o 
  -4  16   1        9.12       22.18     11.97 o 
  -2  16   1       16.08       -8.08      9.96 o 
   0  16   1      614.10      578.70     31.90 o 
   2  16   1      157.97      158.78     19.29 o 
   4  16   1       25.12       12.87     11.25 o 
   6  16   1        3.94        9.66     17.92 o 
   8  16   1        6.76       19.00     13.60 o 
  10  16   1       44.01       38.75     13.62 o 
  12  16   1      304.67      303.55     34.25 o 
  14  16   1        2.52       -6.38     19.18 o 
  16  16   1       21.93       27.44     16.57 o 
  18  16   1        0.48        0.61     12.78 o 
 -15  17   1        9.15       16.26     13.05 o 
 -13  17   1       25.31       25.36     13.42 o 
 -11  17   1      120.78      134.60     23.57 o 
  -9  17   1      148.67      160.93     21.08 o 
  -7  17   1       22.74       34.54     13.16 o 
  -5  17   1       45.16       42.82     14.38 o 
  -3  17   1       34.64       22.80     12.49 o 
  -1  17   1        5.80        2.59     13.97 o 
   1  17   1        4.39       -9.80     12.25 o 
   3  17   1       58.11       51.09     15.91 o 
   5  17   1        3.86        8.95     13.45 o 
   7  17   1       83.16       93.31     34.27 o 
   9  17   1       30.80       21.36     14.62 o 
  11  17   1      134.06      117.89     22.55 o 
  13  17   1       29.50       51.61     16.19 o 
  15  17   1      103.97      161.60     21.00 o 
  -8  18   1       20.89        4.65     19.71 o 
  -6  18   1       29.95       47.15     15.06 o 
  -4  18   1      169.45      194.32     23.02 o 
  -2  18   1       38.12       40.87     15.32 o 
   0  18   1       32.25       11.32     13.75 o 
   2  18   1       26.18       15.02     16.23 o 
   4  18   1        0.91       22.05     20.29 o 
   6  18   1      102.64      141.64     43.50 o 
   8  18   1        0.47       47.70     18.87 o 
 -38   0   2       30.32       39.32     32.53 o 
 -36   0   2       17.22       22.27     28.74 o 
 -34   0   2        4.52       34.74     26.69 o 
 -32   0   2       78.25       94.11     30.00 o 
 -30   0   2      392.67      432.83     46.43 o 
 -28   0   2        7.95        2.68     23.05 o 
 -26   0   2        1.77       -6.63     17.37 o 
 -24   0   2     1055.56      930.40     55.74 o 
 -22   0   2        0.18       30.32     19.42 o 
 -20   0   2      422.67      386.24     34.58 o 
 -18   0   2      304.70      410.88     33.16 o 
 -16   0   2     9411.36     9098.37    153.80 o 
 -14   0   2     7433.79     6813.75    122.38 o 
 -12   0   2    12533.16    12993.81    187.75 o 
 -10   0   2     3158.33     3020.79     64.90 o 
  -8   0   2      886.93      873.08     30.63 o 
  -6   0   2     1635.72     1762.42     41.37 o 
  -4   0   2    12265.49    13311.52    116.30 o 
  -2   0   2   163566.69   157883.28   1778.21 o 
   0   0   2      256.86      420.35     17.05 o 
   2   0   2    38426.92    40214.07    325.18 o 
   4   0   2    16420.45    16553.12    147.15 o 
   6   0   2     1362.17     1406.06     51.48 o 
   8   0   2    17275.46    19078.89    230.86 o 
  10   0   2    23092.48    24546.04    218.65 o 
  12   0   2      328.35      440.96     18.04 o 
  14   0   2     2721.91     2236.80     43.32 o 
  16   0   2        0.71       13.34      7.40 o 
  18   0   2     4737.33     4672.15     72.95 o 
  20   0   2     1098.67     1106.33     34.82 o 
  22   0   2      376.10      341.62     26.53 o 
  24   0   2      128.23       96.49     11.75 o 
  26   0   2     1048.88      985.25     29.02 o 
  28   0   2     1001.79     1122.27     32.33 o 
  30   0   2      130.02       74.53     26.21 o 
  32   0   2      162.03       97.43     30.48 o 
  34   0   2        3.96       23.69     21.95 o 
  36   0   2        6.44       82.90     30.16 o 
 -37   1   2        0.06       -5.96     18.10 o 
 -35   1   2        3.19       19.12     18.93 o 
 -33   1   2      156.81      154.16     25.50 o 
 -31   1   2       78.37      134.54     31.98 o 
 -29   1   2      250.11      248.10     27.15 o 
 -27   1   2      401.21      446.30     31.31 o 
 -25   1   2        1.79        6.80     10.61 o 
 -23   1   2        5.26       11.98     13.07 o 
 -21   1   2      849.56      850.87     33.94 o 
 -19   1   2     1155.84     1177.70     84.32 o 
 -17   1   2     2354.90     2375.62     49.30 o 
 -15   1   2      715.72      693.17     25.85 o 
 -13   1   2      294.39      330.01     21.40 o 
 -11   1   2     4094.58     4335.25     59.27 o 
  -9   1   2     9223.09     9687.21    139.59 o 
  -7   1   2       33.90       56.04      7.15 o 
  -5   1   2    48033.50    48356.00    278.74 o 
  -3   1   2    29934.09    32515.49    165.51 o 
  -1   1   2    12047.92    12671.23     94.20 o 
   1   1   2     9488.60     9396.47     61.62 o 
   3   1   2      285.95      368.64      8.02 o 
   5   1   2      345.60      395.48     14.63 o 
   7   1   2    14899.36    14442.20     95.98 o 
   9   1   2      416.35      479.95     17.57 o 
  11   1   2       35.75       12.38      4.38 o 
  13   1   2    15608.30    15330.48    112.02 o 
  15   1   2       28.45       19.43      7.13 o 
  17   1   2     1796.93     1639.08     34.44 o 
  19   1   2     1091.78     1122.80     22.30 o 
  21   1   2      370.84      392.95     13.85 o 
  23   1   2      679.81      725.69     19.00 o 
  25   1   2      420.41      406.09     15.61 o 
  27   1   2        6.42        7.90      7.17 o 
  29   1   2      649.51      643.33     20.31 o 
  31   1   2      189.00      198.50     25.96 o 
  33   1   2       33.99       27.81     32.06 o 
  35   1   2        1.24       10.15     19.34 o 
 -36   2   2        2.83      -13.92     16.79 o 
 -34   2   2       29.74       46.30     20.57 o 
 -32   2   2        1.76      -15.63     31.11 o 
 -30   2   2       70.87       74.03     19.99 o 
 -28   2   2      463.42      460.35     32.51 o 
 -26   2   2      494.90      475.11     30.74 o 
 -24   2   2      676.16      739.77     38.40 o 
 -22   2   2     1163.08     1192.98     31.56 o 
 -20   2   2      334.97      325.79     17.09 o 
 -18   2   2      155.34      169.83     12.80 o 
 -16   2   2     1466.56     1597.04     26.17 o 
 -14   2   2     3831.54     4003.73     33.55 o 
 -12   2   2      124.80       95.17      7.84 o 
 -10   2   2     3660.55     3808.20     33.68 o 
  -8   2   2     1566.57     1201.93     14.17 o 
  -6   2   2    35004.83    35620.91    278.82 o 
  -4   2   2     8044.45     7997.07     59.33 o 
  -2   2   2    12563.93    12582.57     89.68 o 
   0   2   2      318.24      390.80     18.08 o 
   2   2   2     1209.60     1257.99     12.96 o 
   4   2   2       16.27        6.52      2.40 o 
   6   2   2    18174.07    18328.53     93.96 o 
   8   2   2     7084.28     6732.32     48.45 o 
  10   2   2      268.77      200.25      7.94 o 
  12   2   2     2890.36     2700.28     29.13 o 
  14   2   2      290.43      354.40     11.08 o 
  16   2   2       58.49       73.98      9.06 o 
  18   2   2      376.73      408.93     13.27 o 
  20   2   2      119.50      131.08      9.46 o 
  22   2   2      737.46      757.06     18.99 o 
  24   2   2       12.27       21.02      6.39 o 
  26   2   2        3.93       13.68      8.17 o 
  28   2   2      237.41      230.38     13.64 o 
  30   2   2        7.55       -1.95     11.61 o 
  32   2   2        0.86       -0.61     12.35 o 
  34   2   2       43.49       71.51     19.32 o 
  36   2   2       59.69       64.43     20.93 o 
 -37   3   2        4.54        8.72     21.24 o 
 -35   3   2       14.71       35.82     19.19 o 
 -33   3   2        2.03       11.03     16.55 o 
 -31   3   2      146.67      185.65     25.82 o 
 -29   3   2       44.37       49.88     19.98 o 
 -27   3   2       56.31       56.69     17.41 o 
 -25   3   2        1.45       -8.52      9.39 o 
 -23   3   2      341.68      359.67     34.44 o 
 -21   3   2     1205.20     1199.49     31.13 o 
 -19   3   2     1445.47     1507.19     32.71 o 
 -17   3   2      240.30      237.88     12.99 o 
 -15   3   2     1541.87     1469.40     18.22 o 
 -13   3   2     5550.74     5471.51     40.45 o 
 -11   3   2     2524.34     2647.25     26.04 o 
  -9   3   2      217.67      318.70      7.91 o 
  -7   3   2     1482.28     1497.86     16.29 o 
  -5   3   2    16474.09    17071.00    151.70 o 
  -3   3   2     8566.52     9334.94     62.47 o 
  -1   3   2      607.32      589.22     13.09 o 
   1   3   2        5.78        1.92      3.33 o 
   3   3   2      754.16      584.24     14.56 o 
   5   3   2    18416.20    17745.76    134.25 o 
   7   3   2      493.73      380.56      8.50 o 
   9   3   2     5526.07     5612.90     38.41 o 
  11   3   2     5407.79     5236.55     51.07 o 
  13   3   2       73.99      121.47      7.51 o 
  15   3   2     2054.35     2017.87     23.17 o 
  17   3   2      111.77      109.57      8.37 o 
  19   3   2      279.70      272.61     11.99 o 
  21   3   2     1345.14     1336.42     24.60 o 
  23   3   2      406.25      407.47     15.09 o 
  25   3   2      294.67      277.93     13.69 o 
  27   3   2      187.77      193.23     12.78 o 
  29   3   2      164.01      192.77     18.21 o 
  31   3   2        9.94       14.82     13.42 o 
  33   3   2        3.65       29.04     15.13 o 
  35   3   2       98.07       88.77     23.35 o 
 -36   4   2       12.19       -0.98     16.81 o 
 -34   4   2        9.34       -0.31     16.53 o 
 -32   4   2      105.56      140.80     24.05 o 
 -30   4   2      187.66      216.56     26.57 o 
 -28   4   2      102.11       99.17     20.44 o 
 -26   4   2      714.52      794.24     29.52 o 
 -24   4   2        1.05        9.91     10.26 o 
 -22   4   2      624.75      669.81     25.37 o 
 -20   4   2      200.66      218.82     15.94 o 
 -18   4   2        0.07       -3.20      7.84 o 
 -16   4   2       17.33       13.22      5.32 o 
 -14   4   2      606.92      627.57     16.80 o 
 -12   4   2      624.41      667.01     12.82 o 
 -10   4   2     3095.27     3184.80     28.50 o 
  -8   4   2     4442.20     4284.15     33.73 o 
  -6   4   2     3975.60     3996.46     34.43 o 
  -4   4   2     1621.29     1684.24     17.61 o 
  -2   4   2     5375.00     5732.88     53.31 o 
   0   4   2    11612.29    11467.05     90.58 o 
   2   4   2       19.21        0.32      4.70 o 
   4   4   2      624.92      587.45     20.55 o 
   6   4   2     4606.58     4224.88     34.23 o 
   8   4   2      248.63      263.99      8.64 o 
  10   4   2     6114.77     5969.53     45.36 o 
  12   4   2     4731.58     4443.89     39.87 o 
  14   4   2       69.55       52.78      5.81 o 
  16   4   2     1622.58     1537.04     23.25 o 
  18   4   2        4.05        1.47      5.45 o 
  20   4   2      342.77      302.84     14.73 o 
  22   4   2      140.42      102.85     12.03 o 
  24   4   2       12.12       10.69     10.68 o 
  26   4   2      215.80      223.29     14.83 o 
  28   4   2      151.08      183.04     14.88 o 
  30   4   2       21.18       21.21     14.37 o 
  32   4   2        0.75        7.40     13.97 o 
  34   4   2       57.77      104.60     21.99 o 
 -35   5   2       28.78       31.01     24.24 o 
 -33   5   2       24.13      -14.28     14.28 o 
 -31   5   2       20.99       20.29     16.76 o 
 -29   5   2      180.41      254.72     27.20 o 
 -27   5   2        0.24       -5.81     13.74 o 
 -25   5   2        0.15        9.95     10.38 o 
 -23   5   2     1632.43     1624.71     38.53 o 
 -21   5   2      294.02      278.51     18.19 o 
 -19   5   2        9.67        5.55      8.57 o 
 -17   5   2        1.01        8.06      6.01 o 
 -15   5   2        4.78        4.12      4.26 o 
 -13   5   2    10293.74    10434.06    100.42 o 
 -11   5   2     1488.94     1512.57     27.02 o 
  -9   5   2     2813.81     2761.52     26.93 o 
  -7   5   2     1217.97     1162.19     15.94 o 
  -5   5   2     4432.78     4549.15     35.10 o 
  -3   5   2      359.86      286.10     11.46 o 
  -1   5   2     9757.42     9437.91     80.63 o 
   1   5   2      122.08      110.69      8.24 o 
   3   5   2    10737.80    11207.96     76.98 o 
   5   5   2     2292.35     2522.19     24.99 o 
   7   5   2      497.70      527.32     11.75 o 
   9   5   2      166.54      162.12      7.49 o 
  11   5   2      424.98      357.97      9.71 o 
  13   5   2     1141.38      962.46     18.17 o 
  15   5   2      457.95      426.76     13.17 o 
  17   5   2      790.64      764.62     20.00 o 
  19   5   2     6450.11     5831.78     61.78 o 
  21   5   2      702.94      640.37     22.97 o 
  23   5   2        0.01       -2.89      6.35 o 
  25   5   2      350.17      374.39     18.04 o 
  27   5   2       85.59       56.17      9.59 o 
  29   5   2      318.05      372.58     23.04 o 
  31   5   2       16.49        9.65     14.19 o 
  33   5   2       12.42       29.43     15.12 o 
  35   5   2        5.62       17.95     16.56 o 
 -36   6   2       20.86       45.61     20.80 o 
 -34   6   2       40.68       74.91     20.86 o 
 -32   6   2      219.84      297.56     62.69 o 
 -30   6   2       41.92       31.64     17.55 o 
 -28   6   2      181.59      164.39     23.99 o 
 -26   6   2      943.37      915.38     40.12 o 
 -24   6   2     3523.21     3464.18     58.77 o 
 -22   6   2     1062.90      947.55     30.39 o 
 -20   6   2       23.72       48.15     11.49 o 
 -18   6   2      369.72      455.95     16.16 o 
 -16   6   2     2676.86     2736.30     31.07 o 
 -14   6   2     7167.06     6922.01     64.20 o 
 -12   6   2     1173.03     1308.17     19.61 o 
 -10   6   2     5896.80     6358.36     51.71 o 
  -8   6   2      306.17      380.52     10.22 o 
  -6   6   2     2306.69     2301.68     23.48 o 
  -4   6   2       10.76        6.27      4.12 o 
  -2   6   2     2085.36     2079.52     31.75 o 
   0   6   2     5739.81     5525.63     72.82 o 
   2   6   2     1265.89     1104.86     23.22 o 
   4   6   2     8472.70     8530.10     64.09 o 
   6   6   2     3513.28     4000.44     35.14 o 
   8   6   2      375.71      306.82     12.84 o 
  10   6   2     1380.10     1430.90     20.51 o 
  12   6   2      408.55      450.51     14.16 o 
  14   6   2       52.68       60.16      7.07 o 
  16   6   2        0.52       -4.83      4.83 o 
  18   6   2     7736.19     7323.99    103.04 o 
  20   6   2      105.69       94.88     10.43 o 
  22   6   2       10.35       18.71      7.23 o 
  24   6   2      388.00      348.39     17.48 o 
  26   6   2      729.63      708.28     29.56 o 
  28   6   2      519.63      485.18     21.45 o 
  30   6   2        0.76        9.15     12.62 o 
  32   6   2       82.88       85.32     20.74 o 
  34   6   2       40.85       47.76     18.20 o 
 -35   7   2       11.76      -12.32     27.00 o 
 -33   7   2        0.08      -14.54     14.54 o 
 -31   7   2       16.04        9.39     16.66 o 
 -29   7   2       11.54       44.88     17.76 o 
 -27   7   2      490.20      538.94     27.13 o 
 -25   7   2      854.83      816.26     30.50 o 
 -23   7   2      398.01      434.37     22.75 o 
 -21   7   2      426.46      377.65     21.79 o 
 -19   7   2       23.56       39.98     11.78 o 
 -17   7   2       54.11       47.63     11.08 o 
 -15   7   2      167.16      199.47      9.95 o 
 -13   7   2      245.82      283.78     10.82 o 
 -11   7   2       66.93       79.99      6.83 o 
  -9   7   2      156.21      238.65     10.48 o 
  -7   7   2       56.12       65.36      5.35 o 
  -5   7   2      134.39      144.42      8.66 o 
  -3   7   2       20.59       14.80      4.64 o 
  -1   7   2      276.63      306.48     13.97 o 
   1   7   2      835.70      995.13     23.60 o 
   3   7   2       40.32       28.86      6.99 o 
   5   7   2     1286.06     1407.80     28.38 o 
   7   7   2        6.76       -2.06      3.28 o 
   9   7   2      241.00      215.83      8.57 o 
  11   7   2       75.84       61.47      6.05 o 
  13   7   2        2.05        4.07      4.74 o 
  15   7   2      222.73      194.02     11.66 o 
  17   7   2      860.05      869.80     19.89 o 
  19   7   2      596.71      535.31     18.71 o 
  21   7   2      735.44      669.03     29.14 o 
  23   7   2       33.83       51.22      9.45 o 
  25   7   2       69.69       47.33     14.04 o 
  27   7   2      262.97      278.50     17.56 o 
  29   7   2        1.36        9.72      9.67 o 
  31   7   2        2.74       21.63     14.42 o 
  33   7   2       17.33       18.99     14.83 o 
 -34   8   2        5.30      -23.69     31.42 o 
 -32   8   2       26.14       67.90     32.69 o 
 -30   8   2      100.33       76.11     33.16 o 
 -28   8   2      146.64      178.91     39.00 o 
 -26   8   2        0.96      -15.08     15.08 o 
 -24   8   2      859.12      955.42     71.30 o 
 -22   8   2     1404.63     1322.48     46.06 o 
 -20   8   2        0.05        9.09     18.08 o 
 -18   8   2      223.04      160.31     14.36 o 
 -16   8   2     2613.06     2415.06     35.53 o 
 -14   8   2     5301.21     4929.56     58.36 o 
 -12   8   2       13.93       37.89      7.40 o 
 -10   8   2       44.63       58.42      7.82 o 
  -8   8   2     3917.80     4037.48     65.60 o 
  -6   8   2     2410.59     2289.87     38.20 o 
  -4   8   2       37.81       34.45      6.25 o 
  -2   8   2        3.34       17.66      9.37 o 
   0   8   2      714.09      658.84     21.04 o 
   2   8   2     2379.04     2571.22     41.11 o 
   4   8   2      116.64      139.10     12.14 o 
   6   8   2      152.46      212.64     13.73 o 
   8   8   2        5.08        5.28      5.23 o 
  10   8   2     1242.47     1253.03     22.24 o 
  12   8   2       29.64       26.38      6.38 o 
  14   8   2      272.33      285.77     14.53 o 
  16   8   2      378.10      365.82     16.25 o 
  18   8   2     1324.31     1293.47     28.39 o 
  20   8   2     1478.53     1381.87     35.06 o 
  22   8   2       33.59       17.72     17.61 o 
  24   8   2      571.38      568.74     26.47 o 
  26   8   2      177.94      174.58     17.28 o 
  28   8   2      436.92      487.68     26.06 o 
  30   8   2       19.96       20.37     20.53 o 
  32   8   2      116.84      131.22     31.74 o 
 -33   9   2        8.98       22.11     30.48 o 
 -31   9   2       31.41       -1.42     29.06 o 
 -29   9   2        8.80       -2.37     23.84 o 
 -27   9   2       43.38       38.92     23.05 o 
 -25   9   2       35.71       36.54     18.42 o 
 -23   9   2      169.61      129.45     22.44 o 
 -21   9   2      596.20      706.65     35.88 o 
 -19   9   2       11.30       17.15     14.61 o 
 -17   9   2      185.00      253.64     18.13 o 
 -15   9   2      257.70      249.51     13.79 o 
 -13   9   2     2070.55     2005.86     32.82 o 
 -11   9   2      167.46      168.16     11.43 o 
  -9   9   2      156.35      144.40     10.55 o 
  -7   9   2      111.96      153.43     10.56 o 
  -5   9   2      932.79      859.60     20.53 o 
  -3   9   2        3.79        0.28      5.35 o 
  -1   9   2     1948.78     2050.90     38.26 o 
   1   9   2      284.89      252.80     15.55 o 
   3   9   2     1117.70     1130.89     28.82 o 
   5   9   2        0.57       13.45      7.14 o 
   7   9   2      727.12      692.16     22.88 o 
   9   9   2      432.90      400.52     14.15 o 
  11   9   2      265.23      300.84     13.02 o 
  13   9   2      122.19      135.64     11.72 o 
  15   9   2      155.22      172.98     13.00 o 
  17   9   2      275.57      270.97     17.28 o 
  19   9   2      323.57      405.60     35.30 o 
  21   9   2      895.76      853.69     31.74 o 
  23   9   2       40.85       69.95     12.63 o 
  25   9   2       32.08       33.15     10.98 o 
  27   9   2        6.81        9.35      9.77 o 
  29   9   2      221.90      214.33     24.74 o 
  31   9   2        7.93        6.63     20.37 o 
 -32  10   2        1.18       36.79     31.42 o 
 -30  10   2       29.56       28.90     31.74 o 
 -28  10   2       28.07       43.90     29.53 o 
 -26  10   2       11.31        0.93     17.64 o 
 -24  10   2      275.95      282.34     28.68 o 
 -22  10   2       16.62       -5.88     34.35 o 
 -20  10   2       33.20       22.92     14.68 o 
 -18  10   2       32.96       40.93     13.48 o 
 -16  10   2      133.35      134.75     12.08 o 
 -14  10   2      598.10      670.21     21.15 o 
 -12  10   2        4.44        9.70      7.38 o 
 -10  10   2      252.32      183.31     12.37 o 
  -8  10   2      952.45      828.02     28.03 o 
  -6  10   2      424.06      399.17     18.75 o 
  -4  10   2     2767.21     2626.00     37.82 o 
  -2  10   2     3557.32     3511.89     44.34 o 
   0  10   2     3178.32     3287.40     51.67 o 
   2  10   2       80.38      101.11     12.80 o 
   4  10   2       13.08       23.61      9.06 o 
   6  10   2      388.20      425.13     20.21 o 
   8  10   2       52.69       66.77     18.08 o 
  10  10   2      229.79      216.10     14.38 o 
  12  10   2      365.47      449.83     18.00 o 
  14  10   2        1.50       -7.38      7.38 o 
  16  10   2       40.57       38.49      9.04 o 
  18  10   2       40.41       42.58     12.01 o 
  20  10   2      120.85      126.47     14.86 o 
  22  10   2        4.72       -0.56      8.80 o 
  24  10   2       72.86       55.27     12.70 o 
  26  10   2      333.08      352.00     23.61 o 
  28  10   2       38.30       44.74     22.66 o 
  30  10   2       26.49       33.79     21.16 o 
 -29  11   2       97.42      130.43     38.06 o 
 -27  11   2        3.11       19.88     62.22 o 
 -25  11   2       38.61       14.51     19.14 o 
 -23  11   2        1.73       -2.76     16.29 o 
 -21  11   2      188.82      201.96     25.20 o 
 -19  11   2      403.08      395.87     30.31 o 
 -17  11   2       18.78        2.05      9.31 o 
 -15  11   2      236.35      200.48     19.53 o 
 -13  11   2      710.88      682.89     28.51 o 
 -11  11   2      311.26      305.26     15.64 o 
  -9  11   2       71.61       76.25     10.00 o 
  -7  11   2       53.24       61.42      9.63 o 
  -5  11   2     7673.24     7675.08     74.23 o 
  -3  11   2       44.61       49.04      8.62 o 
  -1  11   2      459.73      403.38     16.56 o 
   1  11   2      441.85      435.23     21.37 o 
   3  11   2      196.11      182.73     16.04 o 
   5  11   2     1749.60     1763.50     39.44 o 
   7  11   2      613.46      581.85     23.98 o 
   9  11   2      276.95      289.05     18.61 o 
  11  11   2      666.52      615.56     21.87 o 
  13  11   2      797.10      706.37     22.60 o 
  15  11   2       86.88       96.88     11.51 o 
  17  11   2        0.05        1.92      7.36 o 
  19  11   2       13.75       13.03      8.23 o 
  21  11   2      127.87      162.74     16.71 o 
  23  11   2      276.21      319.40     21.98 o 
  25  11   2       21.69       26.22     11.65 o 
  27  11   2       65.88       76.25     19.06 o 
  29  11   2       20.47       -4.11     18.48 o 
 -26  12   2        0.22       26.21     32.06 o 
 -24  12   2       38.95       61.90     32.53 o 
 -22  12   2      246.60      259.44     44.06 o 
 -20  12   2      386.16      376.30     48.64 o 
 -18  12   2      660.38      607.33     33.25 o 
 -16  12   2      152.59      208.21     17.60 o 
 -14  12   2        0.48        1.90      9.43 o 
 -12  12   2       84.06       98.53     13.83 o 
 -10  12   2      637.37      598.24     24.67 o 
  -8  12   2       99.68       96.63     13.21 o 
  -6  12   2      242.55      224.04     17.68 o 
  -4  12   2     4303.51     4170.89     68.10 o 
  -2  12   2      495.49      516.40     37.30 o 
   0  12   2      805.94      756.05     27.34 o 
   2  12   2      626.18      630.21     25.65 o 
   4  12   2       49.90       38.81     10.78 o 
   6  12   2      259.32      285.35     46.82 o 
   8  12   2      232.00      249.79     18.59 o 
  10  12   2     1004.86      975.44     30.79 o 
  12  12   2      128.87      105.86     17.56 o 
  14  12   2      739.84      742.75     29.07 o 
  16  12   2      166.13      167.39     17.82 o 
  18  12   2        6.79        4.31     10.56 o 
  20  12   2       21.32       36.02     13.79 o 
  22  12   2        4.72        0.18     12.29 o 
  24  12   2       22.58        2.98     14.08 o 
  26  12   2      135.44      145.62     23.29 o 
 -27  13   2       74.70       52.43     36.63 o 
 -25  13   2       55.03       42.00     33.63 o 
 -23  13   2        0.31       68.53     33.79 o 
 -21  13   2       22.00      -18.95     23.05 o 
 -19  13   2       31.86       62.22     28.90 o 
 -17  13   2        8.02        2.92     17.05 o 
 -15  13   2      411.12      373.97     22.89 o 
 -13  13   2      453.16      495.38     24.66 o 
 -11  13   2      196.30      200.94     19.89 o 
  -9  13   2      134.57      147.76     16.72 o 
  -7  13   2      327.05      278.54     19.79 o 
  -5  13   2       89.54       89.33     15.36 o 
  -3  13   2     1347.70     1239.13     52.97 o 
  -1  13   2      771.27      766.09     28.70 o 
   1  13   2      518.85      523.83     30.16 o 
   3  13   2      402.81      402.12     27.86 o 
   5  13   2       52.04       74.57     13.22 o 
   7  13   2      293.14      289.83     24.36 o 
   9  13   2      145.02      149.55     17.61 o 
  11  13   2      306.04      265.21     31.03 o 
  13  13   2      451.51      520.22     32.25 o 
  15  13   2      137.29      136.60     20.17 o 
  17  13   2      588.83      655.00     30.16 o 
  19  13   2       43.68       33.56     13.11 o 
  21  13   2        1.90       11.65     14.37 o 
  23  13   2       19.50       13.83     16.66 o 
  25  13   2        1.89      -11.23     14.93 o 
 -24  14   2       27.36       13.58     34.90 o 
 -22  14   2       16.46        3.47     30.79 o 
 -20  14   2       26.13      -18.16     28.42 o 
 -18  14   2       98.89      155.45     24.95 o 
 -16  14   2      592.88      592.60     65.45 o 
 -14  14   2      246.73      236.61     20.36 o 
 -12  14   2      714.54      692.16     29.27 o 
 -10  14   2       76.62       72.60     14.06 o 
  -8  14   2        0.48        1.55      9.02 o 
  -6  14   2      333.23      342.32     22.78 o 
  -4  14   2      403.54      351.97     22.65 o 
  -2  14   2      125.92      127.75     16.50 o 
   0  14   2      114.11      120.10     16.00 o 
   2  14   2      741.01      700.65     29.28 o 
   4  14   2      367.20      377.86     25.38 o 
   6  14   2        5.86        4.32     15.57 o 
   8  14   2      807.75      783.09     30.47 o 
  10  14   2       35.52       32.84     14.02 o 
  12  14   2        0.73       -9.17      9.17 o 
  14  14   2      269.93      205.74     24.41 o 
  16  14   2       95.64       67.36     17.38 o 
  18  14   2       93.51       95.85     22.11 o 
  20  14   2       28.31       35.70     25.11 o 
  22  14   2        1.95       -5.99     13.51 o 
 -21  15   2      108.85      106.27     40.90 o 
 -19  15   2      107.04       69.95     36.95 o 
 -17  15   2        3.55       -7.54     13.15 o 
 -15  15   2       76.52       96.77     16.56 o 
 -13  15   2      295.16      295.34     23.19 o 
 -11  15   2       43.07       54.85     13.78 o 
  -9  15   2        3.74       10.55     10.72 o 
  -7  15   2       74.03       43.84     18.07 o 
  -5  15   2       99.92      103.77     15.62 o 
  -3  15   2      164.23      186.95     19.30 o 
  -1  15   2       85.05       88.02     23.92 o 
   1  15   2        3.18       -9.39      9.39 o 
   3  15   2      130.47      126.82     17.16 o 
   5  15   2        7.48       -9.19      9.19 o 
   7  15   2      174.89      157.72     22.26 o 
   9  15   2       29.21       34.97     22.42 o 
  11  15   2      175.20      196.01     23.83 o 
  13  15   2       89.91       95.46     19.60 o 
  15  15   2       96.18      102.73     20.74 o 
  17  15   2       61.99       54.38     17.90 o 
  19  15   2       89.27      104.65     22.08 o 
 -18  16   2        0.01       15.48     34.90 o 
 -16  16   2        0.92       27.02     17.95 o 
 -14  16   2       81.09      111.06     17.80 o 
 -12  16   2        4.78       37.05     13.59 o 
 -10  16   2      378.74      369.24     25.68 o 
  -8  16   2        0.88       -0.13     10.73 o 
  -6  16   2      553.13      521.50     28.65 o 
  -4  16   2       96.33       78.42     17.48 o 
  -2  16   2       48.71       78.48     14.88 o 
   0  16   2       19.46       15.54     11.61 o 
   2  16   2      127.97      143.07     18.61 o 
   4  16   2        0.37       -9.83     10.42 o 
   6  16   2      569.26      584.71     32.94 o 
   8  16   2       34.86       43.95     35.53 o 
  10  16   2       24.56       34.70     15.01 o 
  12  16   2       74.92       75.20     25.74 o 
  14  16   2        0.21        9.94     14.02 o 
  16  16   2       56.47      110.70     22.36 o 
 -13  17   2        0.81       10.36     13.56 o 
 -11  17   2       48.80       89.15     17.76 o 
  -9  17   2        0.51        6.78     12.44 o 
  -7  17   2        4.82        1.53     14.23 o 
  -5  17   2       65.20       71.10     18.99 o 
  -3  17   2        1.43        5.35     11.69 o 
  -1  17   2        1.52        3.39     14.39 o 
   1  17   2       17.07       13.22     12.75 o 
   3  17   2      177.84      216.49     22.28 o 
   5  17   2      115.12      132.55     19.35 o 
   7  17   2       15.30       53.28     17.01 o 
   9  17   2      180.48      168.01     26.13 o 
  11  17   2       56.36       42.13     23.92 o 
  13  17   2       52.83       81.66     19.87 o 
  -6  18   2      159.97      160.56     21.71 o 
  -4  18   2       36.14       22.86     18.25 o 
  -2  18   2       84.60      105.79     23.23 o 
   0  18   2       51.53       56.97     16.49 o 
   2  18   2      100.18       85.83     17.76 o 
   4  18   2       64.19       88.14     17.45 o 
   6  18   2      197.60      188.47     26.48 o 
 -37   1   3       37.66       59.52     24.31 o 
 -35   1   3      303.69      372.50     35.85 o 
 -33   1   3       12.09       10.63     16.46 o 
 -31   1   3      216.30      191.98     27.32 o 
 -29   1   3       51.31       19.13     29.13 o 
 -27   1   3       86.22       88.67     14.50 o 
 -25   1   3     2122.22     2050.45     46.56 o 
 -23   1   3       92.54      108.39     20.69 o 
 -21   1   3     1706.81     1525.20     77.45 o 
 -19   1   3     1630.04     1632.67     45.00 o 
 -17   1   3        0.74       32.65     11.37 o 
 -15   1   3     2722.90     2483.13     48.57 o 
 -13   1   3      103.70      148.37     13.64 o 
 -11   1   3      948.40      927.27     26.24 o 
  -9   1   3     2115.51     2022.45     37.47 o 
  -7   1   3     1043.44     1175.99     17.04 o 
  -5   1   3    40309.38    41844.39    213.24 o 
  -3   1   3    19824.97    21017.44    143.89 o 
  -1   1   3       22.24       23.54      4.10 o 
   1   1   3      737.72      736.62     15.44 o 
   3   1   3      145.35      138.45      9.57 o 
   5   1   3       58.06       91.93      6.32 o 
   7   1   3     4981.64     4627.82     44.24 o 
   9   1   3      272.41      282.75     10.63 o 
  11   1   3      296.81      204.21     13.63 o 
  13   1   3      271.91      277.85     12.33 o 
  15   1   3       19.05       32.54      6.41 o 
  17   1   3     1203.24     1198.62     22.55 o 
  19   1   3      139.53      151.22     10.39 o 
  21   1   3      191.60      154.84     10.97 o 
  23   1   3       89.03      130.12     10.81 o 
  25   1   3       66.46       92.48     13.81 o 
  27   1   3      117.97       78.93     15.15 o 
  29   1   3        0.23        5.12      6.10 o 
  31   1   3        3.94       -1.27      6.45 o 
  33   1   3        0.74      -15.50     26.84 o 
  35   1   3        0.78       22.50     16.85 o 
 -36   2   3      476.87      489.12     40.77 o 
 -34   2   3       96.54      113.40     24.58 o 
 -32   2   3       36.06       50.04     19.59 o 
 -30   2   3        0.01       -4.75     15.63 o 
 -28   2   3       98.23      126.28     39.95 o 
 -26   2   3      527.03      489.30     24.48 o 
 -24   2   3      134.56      109.41     18.05 o 
 -22   2   3       89.01       86.75     12.93 o 
 -20   2   3     4012.59     3943.80     57.60 o 
 -18   2   3       56.11       55.17     13.89 o 
 -16   2   3     2873.11     2741.11     53.24 o 
 -14   2   3      222.69      189.53     19.11 o 
 -12   2   3      101.47       88.61     11.31 o 
 -10   2   3     2480.85     2590.10     24.98 o 
  -8   2   3      828.79      986.48     13.96 o 
  -6   2   3     1825.82     2074.92     22.14 o 
  -4   2   3     8370.77     8355.09     59.43 o 
  -2   2   3     1096.04     1250.03     23.50 o 
   0   2   3    10038.57    10499.97     83.36 o 
   2   2   3     1160.90     1097.35     32.33 o 
   4   2   3     7139.19     7382.98     52.10 o 
   6   2   3     5558.23     5139.16     36.80 o 
   8   2   3        0.83        1.21      2.68 o 
  10   2   3     3314.78     3379.55     30.53 o 
  12   2   3       83.88       81.36      6.95 o 
  14   2   3      358.21      329.24     12.12 o 
  16   2   3      537.96      506.90     14.64 o 
  18   2   3       66.30       69.87      7.76 o 
  20   2   3      505.62      532.75     16.29 o 
  22   2   3      599.48      605.24     21.21 o 
  24   2   3      110.69      126.92     10.92 o 
  26   2   3      330.75      302.88     15.40 o 
  28   2   3       84.31       63.43      9.67 o 
  30   2   3       21.22       13.22      7.57 o 
  32   2   3        6.23       -7.09      7.72 o 
  34   2   3        6.56       13.41     15.91 o 
 -37   3   3        0.28       31.32     22.25 o 
 -35   3   3       33.66       48.90     21.80 o 
 -33   3   3       10.64       17.85     18.32 o 
 -31   3   3      377.23      345.79     32.22 o 
 -29   3   3      230.76      251.86     27.51 o 
 -27   3   3       38.40       37.66     13.75 o 
 -25   3   3      120.38      141.78     15.89 o 
 -23   3   3       50.00       40.40     11.90 o 
 -21   3   3      238.72      261.78     18.14 o 
 -19   3   3     1796.25     1638.07     35.60 o 
 -17   3   3      270.17      347.63     18.85 o 
 -15   3   3      352.33      325.29     20.43 o 
 -13   3   3      210.29      191.54      9.23 o 
 -11   3   3     1095.49      959.55     13.75 o 
  -9   3   3     7853.08     8087.25     56.80 o 
  -7   3   3     8265.29     8406.93     55.22 o 
  -5   3   3     5375.02     6040.98     43.06 o 
  -3   3   3     2398.35     2444.26     25.67 o 
  -1   3   3     2696.30     2846.15     34.21 o 
   1   3   3      897.24      741.95     16.65 o 
   3   3   3       83.83       80.47      5.18 o 
   5   3   3     4151.55     4081.20     31.81 o 
   7   3   3     1802.53     1815.69     22.26 o 
   9   3   3      678.19      690.90     12.23 o 
  11   3   3       64.78       55.03      6.57 o 
  13   3   3      107.44      106.42      7.91 o 
  15   3   3      747.77      764.08     17.64 o 
  17   3   3      231.81      253.47     13.67 o 
  19   3   3      136.85      132.39      9.99 o 
  21   3   3      123.15      126.50     10.34 o 
  23   3   3        4.79        8.96      7.28 o 
  25   3   3        7.28        8.38      5.80 o 
  27   3   3       34.25       37.30      8.01 o 
  29   3   3        7.01       20.05      7.86 o 
  31   3   3       12.65       17.93     11.19 o 
  33   3   3        8.87        2.27     12.96 o 
  35   3   3       52.95       56.94     19.48 o 
 -36   4   3      188.99      255.71     43.50 o 
 -34   4   3       71.97       76.70     23.17 o 
 -32   4   3      273.57      261.55     30.58 o 
 -30   4   3      593.21      524.62     40.98 o 
 -28   4   3      660.44      600.26     27.77 o 
 -26   4   3        0.39       -5.31      9.87 o 
 -24   4   3        1.46       -7.34      9.05 o 
 -22   4   3      651.12      593.81     24.90 o 
 -20   4   3     4411.89     4393.87     62.56 o 
 -18   4   3      474.17      449.37     20.23 o 
 -16   4   3     1452.62     1469.72     31.84 o 
 -14   4   3     1042.16      999.60     20.60 o 
 -12   4   3      579.43      534.95     11.49 o 
 -10   4   3    19185.98    19367.81    111.92 o 
  -8   4   3      489.00      433.47     10.37 o 
  -6   4   3     4305.52     4366.50     35.45 o 
  -4   4   3     5413.49     5205.41     39.74 o 
  -2   4   3    14183.07    15370.04    182.75 o 
   0   4   3     3837.12     3554.95     51.31 o 
   2   4   3        7.95       16.87      5.05 o 
   4   4   3     4036.64     4132.57     35.15 o 
   6   4   3    14822.95    15099.24     92.57 o 
   8   4   3      454.92      443.25     11.34 o 
  10   4   3        5.47       11.36      3.85 o 
  12   4   3     4436.84     4417.69     64.53 o 
  14   4   3     2646.76     2543.16     32.27 o 
  16   4   3      154.39      155.86     10.02 o 
  18   4   3     1413.88     1419.46     25.69 o 
  20   4   3       43.33       36.98      7.10 o 
  22   4   3       40.54       44.00      8.49 o 
  24   4   3       47.16       35.42      8.68 o 
  26   4   3        0.15        8.23      9.48 o 
  28   4   3       68.91      117.43     13.38 o 
  30   4   3      166.10      194.63     16.09 o 
  32   4   3      316.42      338.39     24.70 o 
  34   4   3        4.70      -10.82     22.03 o 
 -35   5   3        1.87       21.96     39.16 o 
 -33   5   3       58.38       48.33     20.94 o 
 -31   5   3       80.38      122.94     27.16 o 
 -29   5   3        4.55       17.70     16.74 o 
 -27   5   3       21.91       14.07     11.69 o 
 -25   5   3       38.64       46.90     13.12 o 
 -23   5   3       37.92       38.50     12.00 o 
 -21   5   3       68.33       63.09     12.98 o 
 -19   5   3      382.53      418.61     20.69 o 
 -17   5   3       31.67       34.83      9.54 o 
 -15   5   3      252.14      250.34     15.30 o 
 -13   5   3     8112.39     8173.54    105.55 o 
 -11   5   3      155.07      163.33     15.88 o 
  -9   5   3      460.09      425.55     10.81 o 
  -7   5   3     1703.80     1483.44     19.94 o 
  -5   5   3     5704.40     6415.28     47.12 o 
  -3   5   3      255.15      179.95      8.48 o 
  -1   5   3     3876.42     4016.15     36.77 o 
   1   5   3     2509.26     2439.44     72.11 o 
   3   5   3     9383.24     9537.47     70.59 o 
   5   5   3     3752.50     3916.80     35.12 o 
   7   5   3        1.02        2.23      3.60 o 
   9   5   3      128.25       97.79      8.40 o 
  11   5   3      723.15      816.34     16.23 o 
  13   5   3       94.68       78.30      8.40 o 
  15   5   3       28.27       43.31      7.32 o 
  17   5   3      916.40      901.00     22.99 o 
  19   5   3      406.37      396.51     17.16 o 
  21   5   3       68.05       62.77     10.32 o 
  23   5   3      185.93      156.80     13.65 o 
  25   5   3      108.43      126.93     13.08 o 
  27   5   3       57.97       58.79     11.35 o 
  29   5   3       88.14       65.69     11.18 o 
  31   5   3       30.45       18.26      9.72 o 
  33   5   3       30.04       38.91     17.70 o 
 -34   6   3       26.56       -0.66     27.79 o 
 -32   6   3      147.44      152.52     26.15 o 
 -30   6   3      293.34      314.01     30.08 o 
 -28   6   3       83.20       96.64     22.44 o 
 -26   6   3        0.06       -3.88     16.73 o 
 -24   6   3      752.83      748.89     28.80 o 
 -22   6   3        0.37       -9.67      9.67 o 
 -20   6   3     1712.76     1622.30     37.99 o 
 -18   6   3       11.88       19.81      9.83 o 
 -16   6   3      752.22      666.00     23.26 o 
 -14   6   3     1140.28     1258.10     23.58 o 
 -12   6   3      859.05      810.72     19.18 o 
 -10   6   3     8807.90     8650.46    117.78 o 
  -8   6   3      262.31      232.58      9.02 o 
  -6   6   3       26.21       16.25      4.47 o 
  -4   6   3      787.51      754.16     13.19 o 
  -2   6   3        0.97       17.21      5.92 o 
   0   6   3     2750.51     3036.91     41.49 o 
   2   6   3     1038.27      944.54     28.71 o 
   4   6   3       93.29       99.67      6.68 o 
   6   6   3     3546.12     3443.11     33.63 o 
   8   6   3       22.62       32.21      5.21 o 
  10   6   3     5822.90     5851.92     64.66 o 
  12   6   3       61.56       50.78      7.41 o 
  14   6   3      226.25      215.35     12.19 o 
  16   6   3     3787.77     3573.63     46.51 o 
  18   6   3      284.00      268.70     14.67 o 
  20   6   3      100.08      114.85     14.46 o 
  22   6   3     1699.15     1932.99     37.08 o 
  24   6   3        1.39       -0.16      6.72 o 
  26   6   3       40.29       55.21     11.37 o 
  28   6   3       38.28       36.20      9.51 o 
  30   6   3        9.43        8.27      8.79 o 
  32   6   3        3.87       20.36     11.15 o 
 -33   7   3       70.88      106.75     40.11 o 
 -31   7   3      486.58      562.00     58.43 o 
 -29   7   3        7.22        3.14     16.28 o 
 -27   7   3       25.44       23.57     16.45 o 
 -25   7   3      961.01     1088.24     44.05 o 
 -23   7   3        1.72      -11.68     11.68 o 
 -21   7   3      871.68      896.19     91.43 o 
 -19   7   3      108.86       93.87     17.58 o 
 -17   7   3      607.58      545.40     44.37 o 
 -15   7   3       40.11       27.81      9.82 o 
 -13   7   3       42.65       50.40      7.32 o 
 -11   7   3      734.77      729.91     20.96 o 
  -9   7   3     5680.22     5504.13     53.77 o 
  -7   7   3     1216.75     1115.02     22.38 o 
  -5   7   3     7272.57     7105.02     63.43 o 
  -3   7   3      429.41      473.54     17.19 o 
  -1   7   3     1286.76     1309.57     27.54 o 
   1   7   3      659.08      649.87     20.10 o 
   3   7   3      686.88      813.69     22.46 o 
   5   7   3      315.43      345.51     15.68 o 
   7   7   3     7427.37     7464.08     83.92 o 
   9   7   3     1135.76     1132.37     40.55 o 
  11   7   3     4753.71     4563.64     66.82 o 
  13   7   3      207.17      263.59     16.53 o 
  15   7   3      348.20      343.54     18.76 o 
  17   7   3        8.77        8.93      7.79 o 
  19   7   3        5.07       -0.10      7.46 o 
  21   7   3     1043.04      966.00     30.31 o 
  23   7   3       25.91        5.63     13.71 o 
  25   7   3      190.69      143.23     16.00 o 
  27   7   3       25.33       20.18     12.36 o 
  29   7   3      306.16      296.10     22.58 o 
  31   7   3       12.22       24.48     14.92 o 
 -32   8   3       34.45        2.53     31.11 o 
 -30   8   3        4.94       52.74     31.11 o 
 -28   8   3      236.33      239.42     28.64 o 
 -26   8   3      402.65      420.87     47.14 o 
 -24   8   3      227.49      199.13     37.58 o 
 -22   8   3      127.19      114.58     20.04 o 
 -20   8   3       24.09       32.69     13.99 o 
 -18   8   3     1271.11     1229.88     50.37 o 
 -16   8   3       84.30       77.23     16.68 o 
 -14   8   3      398.71      353.88     17.88 o 
 -12   8   3       49.80       35.36      7.53 o 
 -10   8   3      413.81      439.83     15.66 o 
  -8   8   3     1286.77     1213.21     24.22 o 
  -6   8   3     1623.32     1573.98     29.90 o 
  -4   8   3     1409.14     1416.86     25.77 o 
  -2   8   3     1062.25     1192.78     28.31 o 
   0   8   3       10.20        5.48      6.92 o 
   2   8   3        3.95        7.02      7.99 o 
   4   8   3     1631.93     1455.39     31.67 o 
   6   8   3     1277.58     1208.50     29.46 o 
   8   8   3     2849.84     2536.99     36.88 o 
  10   8   3     1360.78     1292.45     26.32 o 
  12   8   3        0.61        4.48      7.25 o 
  14   8   3        2.35       -4.70      9.71 o 
  16   8   3     2732.20     2764.22     49.96 o 
  18   8   3      386.76      342.52     20.17 o 
  20   8   3      276.88      281.91     19.33 o 
  22   8   3      684.81      708.56     27.95 o 
  24   8   3      304.13      326.00     22.98 o 
  26   8   3      252.01      203.00     25.66 o 
  28   8   3      136.70      113.91     21.08 o 
  30   8   3        3.16        9.17     11.16 o 
 -31   9   3      325.88      402.19     53.53 o 
 -29   9   3        0.72       -9.40     18.98 o 
 -27   9   3       30.52       20.65     19.03 o 
 -25   9   3      116.90      102.34     32.77 o 
 -23   9   3       33.58       30.68     22.50 o 
 -21   9   3      540.56      465.49     31.71 o 
 -19   9   3      369.99      421.16     29.34 o 
 -17   9   3       29.75       16.25     20.69 o 
 -15   9   3      352.53      410.85     26.72 o 
 -13   9   3      225.21      223.23     13.00 o 
 -11   9   3     1909.12     1829.62     34.46 o 
  -9   9   3        5.41        5.45      6.42 o 
  -7   9   3     3378.39     3397.22     43.58 o 
  -5   9   3     2844.03     2657.54     37.90 o 
  -3   9   3     2728.80     2796.79     38.93 o 
  -1   9   3     2624.88     2446.08     42.82 o 
   1   9   3     4670.39     4737.16     63.37 o 
   3   9   3      601.68      632.63     32.02 o 
   5   9   3     1698.72     1677.22     36.10 o 
   7   9   3     1508.96     1396.73     33.33 o 
   9   9   3       61.19       57.39     15.68 o 
  11   9   3       31.76       75.75     15.47 o 
  13   9   3       56.61       53.05     13.36 o 
  15   9   3       89.46      113.73     13.71 o 
  17   9   3      316.60      323.86     25.05 o 
  19   9   3        1.16       -6.92      7.91 o 
  21   9   3      298.11      297.18     20.78 o 
  23   9   3        1.86        3.26      9.36 o 
  25   9   3        0.14       -0.37      9.58 o 
  27   9   3        1.00       -7.66      9.07 o 
  29   9   3      128.22      130.78     22.38 o 
 -30  10   3       18.45       26.21     33.16 o 
 -28  10   3      200.47      220.44     30.09 o 
 -26  10   3        0.46      -15.52     15.52 o 
 -24  10   3       35.90       30.06     18.69 o 
 -22  10   3       23.63       -6.45     16.40 o 
 -20  10   3      443.68      426.42     31.61 o 
 -18  10   3       20.43       18.91     14.80 o 
 -16  10   3       22.82       -9.11     12.03 o 
 -14  10   3       19.24       15.97      9.03 o 
 -12  10   3      403.73      410.31     17.11 o 
 -10  10   3     3635.83     3597.90     47.14 o 
  -8  10   3      690.25      688.48     20.54 o 
  -6  10   3       60.80       64.39     10.83 o 
  -4  10   3       36.11       38.82      8.91 o 
  -2  10   3     8243.43     7930.76     75.62 o 
   0  10   3     1616.88     1654.11     47.68 o 
   2  10   3      802.07      741.11     26.31 o 
   4  10   3      204.27      204.96     16.36 o 
   6  10   3      834.90      829.64     45.18 o 
   8  10   3      224.51      212.90     16.67 o 
  10  10   3        3.51       11.01     11.44 o 
  12  10   3      550.05      475.49     21.95 o 
  14  10   3     1287.57     1299.50     64.37 o 
  16  10   3       80.94       68.04     11.61 o 
  18  10   3      544.02      604.36     25.99 o 
  20  10   3       33.84       23.26      9.63 o 
  22  10   3        0.28        2.60      8.74 o 
  24  10   3       64.12      114.46     16.97 o 
  26  10   3        7.56        8.72     11.28 o 
  28  10   3       17.11        9.07     11.88 o 
 -29  11   3        2.33       14.30     22.14 o 
 -27  11   3       10.76      -15.45     18.81 o 
 -25  11   3      128.16      168.78     29.92 o 
 -23  11   3      109.38       97.78     37.11 o 
 -21  11   3      290.03      353.31     30.87 o 
 -19  11   3      125.40      103.78     20.98 o 
 -17  11   3      640.99      710.95     36.79 o 
 -15  11   3      107.76       73.76     12.84 o 
 -13  11   3      755.36      814.87     23.38 o 
 -11  11   3        2.84       11.03      8.27 o 
  -9  11   3      141.54      160.13     12.74 o 
  -7  11   3       24.40       11.39      7.76 o 
  -5  11   3     1826.23     1825.78     33.81 o 
  -3  11   3       36.78       22.43      7.80 o 
  -1  11   3      764.96      871.94     24.05 o 
   1  11   3      120.37      111.20     13.87 o 
   3  11   3      348.50      367.67     20.75 o 
   5  11   3       22.64       17.91      9.48 o 
   7  11   3      622.89      675.71     26.10 o 
   9  11   3        3.57        5.26      9.43 o 
  11  11   3      162.20      193.02     21.24 o 
  13  11   3      166.84      135.90     14.82 o 
  15  11   3      127.27      159.05     16.13 o 
  17  11   3      156.32      191.33     17.95 o 
  19  11   3        1.23       -2.20     14.29 o 
  21  11   3        0.02        5.81     10.69 o 
  23  11   3       33.73       35.57     17.58 o 
  25  11   3       72.93       70.89     15.48 o 
  27  11   3        0.52      -12.68     13.60 o 
 -28  12   3        1.60      -11.05     30.79 o 
 -26  12   3       19.26        4.11     20.58 o 
 -24  12   3       79.08       52.29     30.56 o 
 -22  12   3        3.20       -9.18     17.83 o 
 -20  12   3      583.24      600.45     37.84 o 
 -18  12   3        0.13        9.50     15.70 o 
 -16  12   3      311.50      374.17     32.45 o 
 -14  12   3        5.09        2.80     10.24 o 
 -12  12   3      127.80      119.49     12.47 o 
 -10  12   3      909.35      832.04     24.47 o 
  -8  12   3      517.56      514.09     27.99 o 
  -6  12   3     1631.86     1479.40     40.39 o 
  -4  12   3     1010.58     1061.38     27.23 o 
  -2  12   3      447.19      405.47     26.01 o 
   0  12   3      932.12      919.46     25.23 o 
   2  12   3       15.29       17.27      9.29 o 
   4  12   3      366.25      377.39     22.02 o 
   6  12   3     1726.68     1701.07     40.99 o 
   8  12   3       68.50       76.22     16.89 o 
  10  12   3      385.66      398.09     28.21 o 
  12  12   3      158.85      175.54     21.54 o 
  14  12   3       20.65       20.28     13.54 o 
  16  12   3        3.54       -4.85      8.37 o 
  18  12   3      256.71      250.35     20.43 o 
  20  12   3       41.15       65.47     22.02 o 
  22  12   3      102.51      118.80     20.90 o 
  24  12   3       25.28        6.64     15.78 o 
  26  12   3        7.30       32.61     17.98 o 
 -25  13   3       16.16        1.42     34.27 o 
 -23  13   3       39.00       89.22     38.85 o 
 -21  13   3       29.91       40.27     35.21 o 
 -19  13   3      200.48      190.75     43.27 o 
 -17  13   3      125.04       86.38     36.16 o 
 -15  13   3      332.68      385.84     29.20 o 
 -13  13   3       96.99       69.05     13.31 o 
 -11  13   3      448.64      548.91     25.52 o 
  -9  13   3       88.74       63.80     13.32 o 
  -7  13   3       12.57       33.66     11.60 o 
  -5  13   3      609.10      634.28     32.43 o 
  -3  13   3        0.07        4.94      9.69 o 
  -1  13   3      373.62      401.01     23.09 o 
   1  13   3      140.54      131.78     15.95 o 
   3  13   3      145.36      149.83     16.49 o 
   5  13   3      164.44      177.22     17.75 o 
   7  13   3       29.46       35.30     12.03 o 
   9  13   3      473.52      392.93     29.24 o 
  11  13   3       69.43       29.02     13.13 o 
  13  13   3      299.86      263.62     26.62 o 
  15  13   3        5.85       11.65     16.26 o 
  17  13   3      190.57      218.06     48.32 o 
  19  13   3       69.92       40.49     16.86 o 
  21  13   3       78.41       73.14     19.81 o 
  23  13   3       74.46       37.75     17.15 o 
 -22  14   3       64.95       92.53     41.21 o 
 -20  14   3        5.49       17.69     35.06 o 
 -18  14   3       35.74       26.53     33.63 o 
 -16  14   3      320.52      241.92     46.90 o 
 -14  14   3       23.88       30.46     15.35 o 
 -12  14   3       36.84       49.88     12.74 o 
 -10  14   3       57.06       46.86     12.63 o 
  -8  14   3        0.37        9.54     10.46 o 
  -6  14   3      241.61      267.86     21.00 o 
  -4  14   3      800.28      826.10     31.51 o 
  -2  14   3       39.74       50.25     12.57 o 
   0  14   3      576.26      585.81     33.76 o 
   2  14   3       23.95       20.36     10.70 o 
   4  14   3       13.12       18.03     11.50 o 
   6  14   3       80.53       83.95     33.26 o 
   8  14   3       25.48       39.54     12.79 o 
  10  14   3       28.28        0.10     15.48 o 
  12  14   3      372.94      432.61     32.60 o 
  14  14   3        2.18       15.85     19.74 o 
  16  14   3       32.28       46.13     16.41 o 
  18  14   3        4.62       10.21     17.92 o 
  20  14   3       26.24        7.64     15.11 o 
 -19  15   3        0.00      -23.05     23.05 o 
 -17  15   3       11.06       28.42     34.58 o 
 -15  15   3        5.84       42.64     32.37 o 
 -13  15   3       98.69      160.12     43.74 o 
 -11  15   3       34.51       14.76     20.75 o 
  -9  15   3       28.44       29.22     11.68 o 
  -7  15   3        2.71        5.36      9.86 o 
  -5  15   3       98.77       97.12     15.59 o 
  -3  15   3      163.03      215.07     53.04 o 
  -1  15   3        2.32       -0.49     10.74 o 
   1  15   3       54.19       71.01     14.55 o 
   3  15   3      297.94      348.65     24.33 o 
   5  15   3      123.43      118.31     17.16 o 
   7  15   3      119.17      149.03     18.30 o 
   9  15   3      155.90      185.61     28.11 o 
  11  15   3       94.63      134.80     41.06 o 
  13  15   3       41.19       35.60     22.19 o 
  15  15   3        0.02        7.70     14.76 o 
  17  15   3        8.94      -11.34     20.69 o 
 -16  16   3        7.36      -27.79     27.79 o 
 -14  16   3       16.23       30.16     19.12 o 
 -12  16   3      110.19      103.11     17.65 o 
 -10  16   3       85.02       90.29     21.76 o 
  -8  16   3      203.28      205.28     21.14 o 
  -6  16   3      152.27      214.16     21.46 o 
  -4  16   3        0.30        9.53     12.09 o 
  -2  16   3      120.85      153.65     23.52 o 
   0  16   3        0.13        3.92     16.09 o 
   2  16   3      190.93      224.31     22.15 o 
   4  16   3        6.46       25.90     12.64 o 
   6  16   3       61.41       55.00     23.51 o 
   8  16   3        0.75        7.18     13.97 o 
  10  16   3        5.13        1.08     13.26 o 
  12  16   3       17.71       19.12     18.40 o 
  14  16   3        0.03        1.10     14.92 o 
 -11  17   3       55.10       59.00     17.06 o 
  -9  17   3       97.48      110.36     18.56 o 
  -7  17   3       18.62       32.24     13.65 o 
  -5  17   3        7.32       18.56     13.32 o 
  -3  17   3        4.31       17.71     12.82 o 
  -1  17   3       49.11       56.74     16.11 o 
   1  17   3       68.77       75.95     16.87 o 
   3  17   3        0.10       -6.04     10.90 o 
   5  17   3      217.57      222.41     23.02 o 
   7  17   3       59.26       60.01     19.38 o 
   9  17   3       13.61       26.41     15.80 o 
 -36   0   4      363.72      312.66     52.43 o 
 -34   0   4      307.39      331.92     50.06 o 
 -32   0   4      380.38      401.72     50.53 o 
 -30   0   4       46.97       72.32     31.27 o 
 -28   0   4      955.98      990.72     64.27 o 
 -26   0   4      316.01      205.28     33.95 o 
 -24   0   4      256.65      244.92     33.95 o 
 -22   0   4      241.30      201.65     30.32 o 
 -20   0   4      304.18      267.18     31.74 o 
 -18   0   4       12.00        6.32     16.26 o 
 -16   0   4     6074.66     6244.80    127.91 o 
 -14   0   4     2283.97     2636.12     73.90 o 
 -12   0   4     1858.17     1717.25     55.90 o 
 -10   0   4      163.34      167.66      9.43 o 
  -8   0   4    11334.22    11989.48     91.14 o 
  -6   0   4    36545.46    38483.49    341.31 o 
  -4   0   4    15563.14    16615.88    153.88 o 
  -2   0   4     5568.99     6603.89    104.38 o 
   0   0   4    17957.77    17880.28    232.44 o 
   2   0   4     4012.70     4290.21     83.85 o 
   4   0   4    26830.94    26485.32    393.27 o 
   6   0   4     1677.77     1879.38     39.47 o 
   8   0   4     4883.08     5186.55     73.80 o 
  10   0   4     2667.70     2471.41     49.18 o 
  12   0   4       30.52       43.14     10.07 o 
  14   0   4     4045.81     3763.16     66.83 o 
  16   0   4     4438.00     4601.69    159.41 o 
  18   0   4      236.56      200.02     19.48 o 
  20   0   4     1704.69     1586.56     46.16 o 
  22   0   4       69.74       75.24     14.77 o 
  24   0   4      430.10      391.05     21.88 o 
  26   0   4      312.55      400.31     23.12 o 
  28   0   4        1.85       -2.58      8.50 o 
  30   0   4      330.14      346.55     23.74 o 
  32   0   4       11.41        3.01     10.60 o 
 -35   1   4        9.98       56.22     21.61 o 
 -33   1   4        7.21       19.39     20.59 o 
 -31   1   4      117.88      101.53     23.39 o 
 -29   1   4        8.14       12.18     11.40 o 
 -27   1   4      119.43       89.85     20.60 o 
 -25   1   4      128.08      155.67     22.44 o 
 -23   1   4      121.47      129.28     31.11 o 
 -21   1   4      893.15      940.08     37.82 o 
 -19   1   4      512.48      495.20     27.33 o 
 -17   1   4     1142.49     1280.73     38.91 o 
 -15   1   4       41.86       34.24     13.90 o 
 -13   1   4      809.70      808.28     28.23 o 
 -11   1   4      799.73      695.30     24.86 o 
  -9   1   4      885.94      845.86     18.64 o 
  -7   1   4     2681.61     3000.82     30.16 o 
  -5   1   4     2135.02     2255.63     22.88 o 
  -3   1   4      661.55      629.58     15.04 o 
  -1   1   4     5809.80     6034.37     87.00 o 
   1   1   4     1128.94     1141.03     28.70 o 
   3   1   4     1510.08     1563.64     28.95 o 
   5   1   4        1.44        1.35      3.90 o 
   7   1   4     1586.33     1545.95     25.40 o 
   9   1   4       46.64       67.13      7.32 o 
  11   1   4     3757.86     3800.21     55.66 o 
  13   1   4      349.73      357.73     17.55 o 
  15   1   4     1577.12     1579.93     40.75 o 
  17   1   4      101.77       79.33      8.36 o 
  19   1   4     1069.14     1020.55     23.12 o 
  21   1   4        2.16       11.36      6.02 o 
  23   1   4      184.93      148.90     11.87 o 
  25   1   4       41.43       61.65      9.24 o 
  27   1   4      175.03      195.34     15.08 o 
  29   1   4       80.63      113.07     10.87 o 
  31   1   4      102.12      145.77     12.52 o 
  33   1   4       23.79       15.96      8.22 o 
 -36   2   4        5.37        9.10     20.47 o 
 -34   2   4        2.72      -16.41     16.41 o 
 -32   2   4      160.59      207.58     29.42 o 
 -30   2   4       53.43       53.60     33.63 o 
 -28   2   4      271.91      234.60     20.57 o 
 -26   2   4      565.11      638.64     28.22 o 
 -24   2   4       27.55       26.34     10.77 o 
 -22   2   4     1375.27     1405.11     46.15 o 
 -20   2   4        1.11       -2.48     13.03 o 
 -18   2   4       23.41       36.95     13.44 o 
 -16   2   4      497.78      469.00     24.72 o 
 -14   2   4      717.41      728.87     33.71 o 
 -12   2   4     2926.73     2773.86     70.82 o 
 -10   2   4     4152.47     4029.36     53.93 o 
  -8   2   4     3753.10     4038.83     36.86 o 
  -6   2   4     2135.04     2202.83     26.78 o 
  -4   2   4     6023.77     6489.49     59.43 o 
  -2   2   4     6671.77     6546.91     60.63 o 
   0   2   4     7067.83     7333.37     67.68 o 
   2   2   4      560.88      522.68     15.53 o 
   4   2   4     3728.71     4013.84     41.22 o 
   6   2   4      527.33      585.40     13.73 o 
   8   2   4      283.06      279.20      9.12 o 
  10   2   4     8460.04     8302.99     65.43 o 
  12   2   4        3.57        5.88      5.26 o 
  14   2   4     2540.28     2509.26     33.97 o 
  16   2   4     2442.23     2380.10     33.94 o 
  18   2   4        9.40        3.91      5.21 o 
  20   2   4      519.74      464.28     18.84 o 
  22   2   4       13.89       13.00      6.21 o 
  24   2   4      178.74      143.47     14.36 o 
  26   2   4      112.33       95.60     10.93 o 
  28   2   4      140.90      129.49     12.46 o 
  30   2   4        0.18       -2.34      7.63 o 
  32   2   4       54.33       70.03     10.26 o 
 -35   3   4       53.96       27.82     21.43 o 
 -33   3   4       43.41       86.12     23.56 o 
 -31   3   4        1.35      -13.76     16.92 o 
 -29   3   4      114.54      127.70     17.96 o 
 -27   3   4      671.89      691.34     29.84 o 
 -25   3   4        0.06       -5.79     12.27 o 
 -23   3   4       32.81       27.71     10.89 o 
 -21   3   4     1815.05     1821.24     40.85 o 
 -19   3   4     1148.78     1146.84     31.65 o 
 -17   3   4     2283.60     2164.15     41.37 o 
 -15   3   4      342.03      334.29     21.02 o 
 -13   3   4      139.30      107.49     18.24 o 
 -11   3   4     8156.10     8276.60     94.42 o 
  -9   3   4       88.46       77.39      8.23 o 
  -7   3   4      331.54      387.04     14.72 o 
  -5   3   4       97.43      156.52      7.73 o 
  -3   3   4      149.30      220.88      9.92 o 
  -1   3   4     9279.10     9387.25     99.88 o 
   1   3   4     4627.25     4531.14     50.69 o 
   3   3   4     2037.61     2104.68     28.15 o 
   5   3   4     3584.52     3351.68     30.60 o 
   7   3   4     4808.22     4713.87     38.52 o 
   9   3   4     3091.60     2969.53     29.40 o 
  11   3   4     1036.64     1049.47     20.32 o 
  13   3   4     3603.40     3371.10     39.38 o 
  15   3   4     1562.11     1542.87     26.69 o 
  17   3   4      642.55      705.43     18.95 o 
  19   3   4      854.36      907.72     24.29 o 
  21   3   4      944.05     1040.32     28.88 o 
  23   3   4      100.17      109.54     10.78 o 
  25   3   4      472.58      493.12     19.36 o 
  27   3   4      102.14      101.27     11.36 o 
  29   3   4       35.27       13.26      8.13 o 
  31   3   4       43.40       45.36     12.77 o 
  33   3   4       65.86       59.57     13.36 o 
 -34   4   4        0.06        6.99     18.87 o 
 -32   4   4        0.47      -15.84     15.84 o 
 -30   4   4       18.47       30.76     12.77 o 
 -28   4   4       51.76       71.26     15.25 o 
 -26   4   4      473.79      444.46     25.15 o 
 -24   4   4       37.41       45.44     12.98 o 
 -22   4   4      214.75      287.46     19.62 o 
 -20   4   4      304.78      368.52     21.34 o 
 -18   4   4      156.59      217.04     16.62 o 
 -16   4   4      483.05      529.60     21.35 o 
 -14   4   4      139.23      130.27     18.39 o 
 -12   4   4      141.60      174.56     21.20 o 
 -10   4   4      391.17      417.65     13.30 o 
  -8   4   4       59.30       41.78      4.79 o 
  -6   4   4      218.42      248.74      8.78 o 
  -4   4   4      140.65      134.98      7.55 o 
  -2   4   4     2379.05     2600.36     30.17 o 
   0   4   4        2.06       -0.30      4.55 o 
   2   4   4     2241.91     2497.72     36.64 o 
   4   4   4     1350.39     1473.78     27.69 o 
   6   4   4     3090.61     3000.90     31.82 o 
   8   4   4     2340.29     2219.23     25.09 o 
  10   4   4        0.26        6.26      4.53 o 
  12   4   4        3.94       -0.82      4.57 o 
  14   4   4       58.94       74.38      8.14 o 
  16   4   4      676.37      674.62     18.26 o 
  18   4   4      459.29      409.17     15.85 o 
  20   4   4      200.73      170.35     12.03 o 
  22   4   4      450.48      428.91     27.00 o 
  24   4   4       11.57        7.17      6.47 o 
  26   4   4       83.42       49.07     10.07 o 
  28   4   4        0.21        2.51      8.09 o 
  30   4   4        6.63       15.56      9.53 o 
  32   4   4        0.66        8.71     10.08 o 
 -33   5   4       44.43       56.01     21.37 o 
 -31   5   4        4.11       22.34     19.11 o 
 -29   5   4      607.91      581.27     29.49 o 
 -27   5   4      416.04      493.63     26.85 o 
 -25   5   4      215.79      242.83     20.10 o 
 -23   5   4        4.40       20.67     11.18 o 
 -21   5   4      485.89      509.93     24.30 o 
 -19   5   4     1116.40     1151.63     32.56 o 
 -17   5   4     1542.48     1600.10     36.37 o 
 -15   5   4     4149.80     4026.81     56.93 o 
 -13   5   4     5619.01     5729.47     68.18 o 
 -11   5   4     7136.77     6779.10     60.72 o 
  -9   5   4        2.47        1.67      4.08 o 
  -7   5   4      484.11      468.48     12.05 o 
  -5   5   4     1084.78     1081.56     28.78 o 
  -3   5   4       16.87       16.11      7.93 o 
  -1   5   4     7197.53     6784.56     57.06 o 
   1   5   4     3828.65     3968.07     49.47 o 
   3   5   4     6370.32     6775.59     70.43 o 
   5   5   4     4056.07     4021.01     49.79 o 
   7   5   4     2132.24     2123.13     35.15 o 
   9   5   4     1480.22     1449.19     26.16 o 
  11   5   4     2528.82     2446.22     60.39 o 
  13   5   4     2124.02     2132.47     34.69 o 
  15   5   4     1336.34     1287.92     27.79 o 
  17   5   4      260.56      236.16     14.26 o 
  19   5   4        0.47       -0.40      6.07 o 
  21   5   4      484.26      556.25     20.86 o 
  23   5   4       23.01        2.57      7.01 o 
  25   5   4       41.43       49.82     13.04 o 
  27   5   4      326.70      389.95     28.63 o 
  29   5   4      237.26      240.95     22.88 o 
  31   5   4      160.58      207.18     18.62 o 
 -34   6   4        3.35      -12.00     26.21 o 
 -32   6   4        1.76       22.90     30.63 o 
 -30   6   4        0.72        8.87     16.48 o 
 -28   6   4     2015.98     1917.18     61.51 o 
 -26   6   4      346.04      314.91     29.02 o 
 -24   6   4        0.71       12.44     19.50 o 
 -22   6   4      173.37      139.14     20.21 o 
 -20   6   4      367.47      306.43     24.73 o 
 -18   6   4       33.88       25.00     12.86 o 
 -16   6   4      404.86      491.67     26.88 o 
 -14   6   4      561.48      716.07     30.38 o 
 -12   6   4      400.51      381.96     22.92 o 
 -10   6   4      274.17      335.47     12.94 o 
  -8   6   4      131.79      113.14      8.79 o 
  -6   6   4      644.48      607.29     16.65 o 
  -4   6   4       10.37       18.93      5.62 o 
  -2   6   4       43.09       35.12      7.52 o 
   0   6   4        5.76       16.80      6.89 o 
   2   6   4     1588.63     1642.51     39.61 o 
   4   6   4     1484.72     1468.77     30.21 o 
   6   6   4      675.06      688.14     21.42 o 
   8   6   4      453.80      509.19     16.78 o 
  10   6   4      600.39      601.71     33.22 o 
  12   6   4     1674.44     1528.17     42.00 o 
  14   6   4     5089.91     5096.02     69.75 o 
  16   6   4     2093.68     2092.99     43.36 o 
  18   6   4      273.37      234.16     17.63 o 
  20   6   4      140.86      137.98     17.20 o 
  22   6   4      103.07       61.66     11.71 o 
  24   6   4        8.30       -5.65      8.13 o 
  26   6   4      110.11       99.29     17.35 o 
  28   6   4        0.54       18.32     10.21 o 
  30   6   4       25.00       15.79     11.24 o 
 -33   7   4        0.35      -13.58     27.95 o 
 -31   7   4       98.99       80.33     23.88 o 
 -29   7   4      103.01       86.58     43.58 o 
 -27   7   4      794.30      769.06     41.19 o 
 -25   7   4      158.93      160.71     23.66 o 
 -23   7   4       39.91       39.88     15.79 o 
 -21   7   4      161.85      173.32     22.15 o 
 -19   7   4        3.34       -9.50     12.63 o 
 -17   7   4      227.00      240.83     29.61 o 
 -15   7   4       36.96       42.29     14.05 o 
 -13   7   4       53.15       53.90     13.01 o 
 -11   7   4      165.23      133.09     12.28 o 
  -9   7   4      417.53      419.43     14.84 o 
  -7   7   4      800.29      815.74     20.44 o 
  -5   7   4      597.38      603.84     17.63 o 
  -3   7   4      483.00      486.46     18.28 o 
  -1   7   4        0.27       -0.61      6.19 o 
   1   7   4      226.65      217.40     14.20 o 
   3   7   4      149.97      186.98     13.59 o 
   5   7   4     3443.20     3298.35     49.15 o 
   7   7   4      221.21      249.07     15.54 o 
   9   7   4      211.07      235.12     15.78 o 
  11   7   4      641.01      680.87     23.96 o 
  13   7   4       88.60       83.42     12.33 o 
  15   7   4     1613.89     1678.37     54.61 o 
  17   7   4     1461.88     1377.91     36.69 o 
  19   7   4      242.33      257.11     18.89 o 
  21   7   4      301.53      313.06     21.32 o 
  23   7   4        6.22       -2.98      8.29 o 
  25   7   4       83.30       84.03     14.06 o 
  27   7   4       48.75       56.62     20.26 o 
  29   7   4        0.21       22.62     11.09 o 
 -32   8   4        0.08        8.53     28.42 o 
 -30   8   4       42.36       21.87     20.15 o 
 -28   8   4      391.15      362.63     33.21 o 
 -26   8   4       35.32       33.85     18.47 o 
 -24   8   4       16.93       19.56     15.88 o 
 -22   8   4      119.80      164.87     22.93 o 
 -20   8   4      275.90      309.95     26.68 o 
 -18   8   4       11.62       13.87     12.89 o 
 -16   8   4     1733.56     1547.59     71.14 o 
 -14   8   4      265.76      310.18     23.81 o 
 -12   8   4     1487.29     1339.38     71.13 o 
 -10   8   4      783.34      908.45     21.92 o 
  -8   8   4        3.77       12.31      6.71 o 
  -6   8   4     2162.98     2292.06     35.02 o 
  -4   8   4        9.66       21.73      6.93 o 
  -2   8   4     1224.47     1285.84     30.63 o 
   0   8   4      982.31      955.27     26.86 o 
   2   8   4        0.53       -3.31      6.56 o 
   4   8   4     7412.43     7385.69    103.32 o 
   6   8   4       42.03       21.23     11.97 o 
   8   8   4     1619.31     1588.49     35.26 o 
  10   8   4      310.67      282.61     23.88 o 
  12   8   4      739.79      763.03     26.57 o 
  14   8   4      694.39      705.66     40.93 o 
  16   8   4      264.46      274.59     19.10 o 
  18   8   4        7.22       -1.59     10.42 o 
  20   8   4      653.52      686.33     45.61 o 
  22   8   4        0.02       -7.60      7.60 o 
  24   8   4        0.25       10.25     10.36 o 
  26   8   4       23.75       43.23     12.58 o 
  28   8   4      126.62      124.82     22.20 o 
 -31   9   4       31.98        9.75     20.69 o 
 -29   9   4        9.06      -14.57     18.58 o 
 -27   9   4       81.62       48.38     24.48 o 
 -25   9   4      114.18      129.22     51.64 o 
 -23   9   4       15.94       -5.55     15.64 o 
 -21   9   4       99.14      118.29     21.46 o 
 -19   9   4      553.53      641.02     35.53 o 
 -17   9   4       75.18      109.33     34.66 o 
 -15   9   4      141.68       99.12     18.32 o 
 -13   9   4      126.09      119.95     26.69 o 
 -11   9   4       17.96       15.13      9.19 o 
  -9   9   4      792.91      778.98     21.47 o 
  -7   9   4       84.20       83.68     10.02 o 
  -5   9   4      166.27      158.38     16.59 o 
  -3   9   4      117.77      112.44     11.24 o 
  -1   9   4      403.40      458.80     25.40 o 
   1   9   4      367.69      308.53     34.27 o 
   3   9   4       69.11       95.45     19.59 o 
   5   9   4       34.43       47.48     10.30 o 
   7   9   4      127.95      101.42     13.93 o 
   9   9   4      111.55      102.46     22.66 o 
  11   9   4      504.31      537.56     28.80 o 
  13   9   4      596.31      633.00     24.92 o 
  15   9   4       33.66       25.18      9.96 o 
  17   9   4      176.00      172.84     21.27 o 
  19   9   4        0.66        9.35      8.91 o 
  21   9   4       50.73       36.81     11.83 o 
  23   9   4       46.39       37.57     12.02 o 
  25   9   4        2.02       -9.85      9.85 o 
  27   9   4       22.34       31.89     13.02 o 
 -28  10   4       25.12       20.48     20.93 o 
 -26  10   4        8.18       13.93     19.19 o 
 -24  10   4       43.59       37.94     19.44 o 
 -22  10   4      135.58      136.78     23.45 o 
 -20  10   4        1.35      -13.69     13.69 o 
 -18  10   4        2.18       12.21     14.64 o 
 -16  10   4      161.01      213.69     23.17 o 
 -14  10   4        8.63        1.77     12.39 o 
 -12  10   4      185.80      196.81     16.46 o 
 -10  10   4     2441.37     2250.14     37.63 o 
  -8  10   4      574.99      690.09     21.34 o 
  -6  10   4     1520.41     1441.35     30.11 o 
  -4  10   4      325.95      362.36     16.65 o 
  -2  10   4     2948.83     2702.98     41.69 o 
   0  10   4      773.65      866.60     27.61 o 
   2  10   4     1719.47     1615.93     38.14 o 
   4  10   4      744.73      744.92     26.78 o 
   6  10   4      144.62      140.13     15.23 o 
   8  10   4      156.11      155.41     19.90 o 
  10  10   4      508.14      513.04     40.50 o 
  12  10   4      202.86      205.50     21.83 o 
  14  10   4     1447.89     1451.68     38.83 o 
  16  10   4        9.84       -6.78      6.78 o 
  18  10   4       74.04       81.66     14.00 o 
  20  10   4       23.63        5.27      9.05 o 
  22  10   4       28.83        5.59     10.06 o 
  24  10   4        0.44       -9.42      9.42 o 
  26  10   4       84.29      119.03     18.04 o 
 -27  11   4      114.12       87.95     26.31 o 
 -25  11   4        3.98       15.32     20.26 o 
 -23  11   4      161.22      160.47     26.84 o 
 -21  11   4      264.71      285.93     30.08 o 
 -19  11   4      203.93      197.13     25.91 o 
 -17  11   4      423.59      402.95     30.50 o 
 -15  11   4       20.56      -10.12     12.74 o 
 -13  11   4      113.57       86.41     22.58 o 
 -11  11   4      391.94      471.47     23.13 o 
  -9  11   4       21.40       28.72      8.54 o 
  -7  11   4     1328.25     1349.70     30.17 o 
  -5  11   4     2513.88     2453.29     40.95 o 
  -3  11   4       88.48       97.77     13.29 o 
  -1  11   4      161.73      153.62     13.25 o 
   1  11   4      352.96      342.37     20.47 o 
   3  11   4      312.94      296.92     19.83 o 
   5  11   4      134.87      148.66     16.16 o 
   7  11   4      221.71      209.72     17.98 o 
   9  11   4      361.15      381.85     48.64 o 
  11  11   4      219.09      169.70     21.61 o 
  13  11   4      207.31      244.58     40.19 o 
  15  11   4      199.06      193.53     23.28 o 
  17  11   4       13.22       17.67      9.76 o 
  19  11   4       23.15        3.24      9.87 o 
  21  11   4      320.41      367.43     43.84 o 
  23  11   4       42.47       27.88     12.66 o 
  25  11   4      286.92      287.42     25.03 o 
 -26  12   4        2.60      -19.35     19.35 o 
 -24  12   4       28.23        5.01     20.23 o 
 -22  12   4      124.43       52.88     40.50 o 
 -20  12   4      680.57      669.98     40.82 o 
 -18  12   4      319.93      333.17     52.74 o 
 -16  12   4       99.45      100.79     20.69 o 
 -14  12   4      102.61      154.47     22.74 o 
 -12  12   4       23.14        4.38      9.65 o 
 -10  12   4      100.16      124.07     19.15 o 
  -8  12   4       13.23       15.94     11.30 o 
  -6  12   4      943.32      891.53     25.64 o 
  -4  12   4      243.88      248.09     16.27 o 
  -2  12   4      138.79      108.54     12.31 o 
   0  12   4      134.44      140.66     17.17 o 
   2  12   4      179.07      222.13     22.79 o 
   4  12   4       58.01       48.64     12.35 o 
   6  12   4      294.81      325.40     22.13 o 
   8  12   4     1552.15     1549.91     50.80 o 
  10  12   4      176.30      164.29     40.98 o 
  12  12   4      556.24      602.23     34.55 o 
  14  12   4        6.06        2.34     11.22 o 
  16  12   4      112.10      141.25     21.42 o 
  18  12   4       14.95       15.94     10.84 o 
  20  12   4       61.34       41.41     13.02 o 
  22  12   4       96.23      108.15     17.70 o 
 -23  13   4        2.95       13.42     31.58 o 
 -21  13   4       12.89       -0.05     18.87 o 
 -19  13   4        1.14      -17.44     17.44 o 
 -17  13   4       91.53      100.92     22.60 o 
 -15  13   4       21.35       20.77     16.28 o 
 -13  13   4       20.44       15.88     33.16 o 
 -11  13   4      123.38      124.57     16.33 o 
  -9  13   4      260.82      247.02     16.90 o 
  -7  13   4      696.22      683.99     23.90 o 
  -5  13   4      857.14      828.13     26.11 o 
  -3  13   4      806.83      765.19     25.14 o 
  -1  13   4      277.59      281.77     17.44 o 
   1  13   4       61.67       55.52     10.67 o 
   3  13   4      406.56      371.83     23.67 o 
   5  13   4       10.74       11.88     12.74 o 
   7  13   4        0.02      -10.46     10.46 o 
   9  13   4       10.00       -0.61     13.34 o 
  11  13   4      121.70      127.65     21.48 o 
  13  13   4        7.39        7.80     13.10 o 
  15  13   4      731.56      816.44     41.53 o 
  17  13   4        4.05       34.21     15.62 o 
  19  13   4      108.53      134.66     39.71 o 
  21  13   4        0.57      -12.89     13.55 o 
 -20  14   4        3.90       12.79     32.06 o 
 -18  14   4       10.68       10.42     32.37 o 
 -16  14   4       57.08      113.85     38.21 o 
 -14  14   4      407.93      418.93     54.64 o 
 -12  14   4        0.26      -14.25     21.48 o 
 -10  14   4       43.43       68.53     28.42 o 
  -8  14   4       61.20       76.49     14.39 o 
  -6  14   4        0.38       15.42     11.07 o 
  -4  14   4       46.88       46.10     13.36 o 
  -2  14   4        3.56       -7.01     11.11 o 
   0  14   4      133.78      163.02     18.65 o 
   2  14   4      510.55      576.58     34.71 o 
   4  14   4      421.12      395.64     24.90 o 
   6  14   4      747.15      777.26     72.40 o 
   8  14   4       10.48       16.00     13.74 o 
  10  14   4        0.04      -12.79     12.79 o 
  12  14   4       19.27       11.68     23.69 o 
  14  14   4       19.97        6.71     13.71 o 
  16  14   4        3.94       -9.53     18.95 o 
  18  14   4        5.81       10.44     19.50 o 
 -17  15   4        2.35       33.79     37.27 o 
 -15  15   4      161.95      188.86     47.69 o 
 -13  15   4      220.61      258.50     50.85 o 
 -11  15   4       90.82       92.20     20.53 o 
  -9  15   4       93.99      121.25     17.37 o 
  -7  15   4       54.68       70.69     18.22 o 
  -5  15   4       92.70      120.74     28.05 o 
  -3  15   4      190.94      199.37     20.56 o 
  -1  15   4       55.93       77.18     18.43 o 
   1  15   4      333.17      378.32     38.29 o 
   3  15   4      124.09      108.08     17.55 o 
   5  15   4       66.05       82.54     16.17 o 
   7  15   4       31.79       25.65     14.93 o 
   9  15   4      426.76      441.36     34.95 o 
  11  15   4       46.44       61.88     18.68 o 
  13  15   4      191.34      160.68     32.84 o 
  15  15   4        3.36      -12.05     14.60 o 
 -12  16   4        7.54       14.05     34.42 o 
 -10  16   4        5.54        8.30     16.47 o 
  -8  16   4      140.69      168.76     20.25 o 
  -6  16   4       27.72       30.89     14.68 o 
  -4  16   4      124.83      100.07     38.36 o 
  -2  16   4       29.71       28.87     13.48 o 
   0  16   4        3.95        7.88     11.64 o 
   2  16   4        3.02       28.23     13.23 o 
   4  16   4        0.81       -0.48     13.25 o 
   6  16   4       18.86       29.46     16.55 o 
   8  16   4        1.27       15.82     15.13 o 
  10  16   4      115.85       84.81     29.37 o 
  -5  17   4       54.63       88.64     17.52 o 
  -3  17   4       12.51       50.23     15.70 o 
  -1  17   4        8.02      -12.19     12.19 o 
   1  17   4      124.84      130.61     23.08 o 
   3  17   4       33.15       58.63     15.71 o 
 -33   1   5        7.22       -0.29     20.42 o 
 -31   1   5       22.67       19.80     13.21 o 
 -29   1   5       88.42      103.20     16.94 o 
 -27   1   5      114.88      125.89     23.03 o 
 -25   1   5       27.78       39.40     17.53 o 
 -23   1   5      527.41      550.07     32.14 o 
 -21   1   5      708.89      684.36     36.00 o 
 -19   1   5      360.03      381.37     25.28 o 
 -17   1   5      168.54      149.37     18.21 o 
 -15   1   5     3564.32     3453.25     65.42 o 
 -13   1   5      867.40      891.21     47.29 o 
 -11   1   5     1451.26     1508.67     83.45 o 
  -9   1   5      151.06      114.75     25.90 o 
  -7   1   5    13114.14    13292.59    141.97 o 
  -5   1   5      102.94       88.52      6.25 o 
  -3   1   5     2053.37     2191.96     32.12 o 
  -1   1   5        0.04        3.60      4.53 o 
   1   1   5      774.23      704.06     19.23 o 
   3   1   5      145.83      134.52     10.32 o 
   5   1   5      901.79      881.68     23.21 o 
   7   1   5      991.46      981.52     27.46 o 
   9   1   5      117.20       79.59      7.80 o 
  11   1   5        1.72        0.56      5.58 o 
  13   1   5     1892.40     1918.02     30.59 o 
  15   1   5       41.03       52.83      8.74 o 
  17   1   5      536.59      446.32     16.79 o 
  19   1   5      716.25      795.44     21.74 o 
  21   1   5       23.39       22.17      7.66 o 
  23   1   5       84.72       81.56     12.99 o 
  25   1   5      193.63      243.35     15.92 o 
  27   1   5       15.26       18.86      7.15 o 
  29   1   5      142.76      149.11     13.05 o 
  31   1   5       25.39       23.33      8.79 o 
 -34   2   5      179.18      231.14     32.87 o 
 -32   2   5      100.12       61.79     22.77 o 
 -30   2   5       29.53       28.59     16.79 o 
 -28   2   5        0.03      -10.62     10.62 o 
 -26   2   5      399.78      432.36     25.31 o 
 -24   2   5      868.88      796.72     88.03 o 
 -22   2   5       65.33       47.71     16.52 o 
 -20   2   5       67.11       77.98     16.61 o 
 -18   2   5      666.62      666.44     31.31 o 
 -16   2   5     1836.81     1836.50     47.60 o 
 -14   2   5      712.60      678.10     28.52 o 
 -12   2   5        2.45        1.09      8.59 o 
 -10   2   5     2975.45     3150.74     57.46 o 
  -8   2   5      149.41      191.51     17.69 o 
  -6   2   5       41.74       65.99     12.72 o 
  -4   2   5      259.60      304.57     12.66 o 
  -2   2   5     1748.04     1723.07     28.84 o 
   0   2   5       97.31       87.48      8.57 o 
   2   2   5      196.04      226.56     12.53 o 
   4   2   5       38.93       35.79      7.20 o 
   6   2   5       39.22       14.41      6.52 o 
   8   2   5     3435.70     3238.70     37.69 o 
  10   2   5      161.21      166.17     13.02 o 
  12   2   5       85.40       89.03      9.24 o 
  14   2   5      655.95      674.69     20.97 o 
  16   2   5       52.54       59.57      8.15 o 
  18   2   5      394.51      334.67     23.98 o 
  20   2   5       22.89       33.43      7.77 o 
  22   2   5        2.28       13.19      7.18 o 
  24   2   5      782.46      705.14     32.73 o 
  26   2   5      238.67      233.00     15.96 o 
  28   2   5      159.61      179.12     15.06 o 
  30   2   5       42.83       43.89      9.63 o 
 -33   3   5        6.87       26.01     20.43 o 
 -31   3   5       66.12       56.04     16.41 o 
 -29   3   5      280.74      332.45     25.25 o 
 -27   3   5       37.74       52.60     14.08 o 
 -25   3   5       16.69       26.59     14.20 o 
 -23   3   5       36.20       32.14     12.04 o 
 -21   3   5      235.95      196.94     17.72 o 
 -19   3   5      442.55      426.54     25.08 o 
 -17   3   5      446.17      437.11     26.01 o 
 -15   3   5      931.61      966.43     43.82 o 
 -13   3   5      786.87      756.47     29.41 o 
 -11   3   5       30.65       19.96      9.22 o 
  -9   3   5        6.12       14.98     16.82 o 
  -7   3   5        3.67        5.49      4.19 o 
  -5   3   5       27.16       38.91      5.81 o 
  -3   3   5        5.70       13.30      5.19 o 
  -1   3   5       24.03        7.99      6.10 o 
   1   3   5      896.84      850.02     21.98 o 
   3   3   5      640.35      566.69     16.10 o 
   5   3   5      305.01      317.18     12.92 o 
   7   3   5     1183.26     1176.51     20.68 o 
   9   3   5      136.39      137.01      9.67 o 
  11   3   5      247.80      241.29     12.11 o 
  13   3   5      305.74      298.38     13.65 o 
  15   3   5       68.68       41.50      7.46 o 
  17   3   5        6.54        5.71      5.96 o 
  19   3   5      576.33      591.57     19.35 o 
  21   3   5        5.84        3.92      6.36 o 
  23   3   5      254.01      255.63     15.73 o 
  25   3   5      324.80      357.97     21.81 o 
  27   3   5      158.56      180.08     14.92 o 
  29   3   5       10.31       12.10      8.44 o 
  31   3   5        0.09       -8.49      8.49 o 
 -32   4   5       87.86       73.86     37.47 o 
 -30   4   5       27.55       72.96     19.84 o 
 -28   4   5       17.77       20.95     13.03 o 
 -26   4   5      753.92      804.11     32.72 o 
 -24   4   5      602.98      572.98     27.63 o 
 -22   4   5      487.26      392.60     23.20 o 
 -20   4   5        0.04       -0.82      9.14 o 
 -18   4   5     2560.48     2448.17     47.20 o 
 -16   4   5      237.25      257.27     17.33 o 
 -14   4   5      463.79      550.22     22.40 o 
 -12   4   5        8.72       -1.82      6.17 o 
 -10   4   5     2390.41     2149.49     38.51 o 
  -8   4   5     1070.24      995.77     20.77 o 
  -6   4   5       11.95       16.98      4.75 o 
  -4   4   5       72.85      108.57      8.16 o 
  -2   4   5     2967.57     2995.74     35.67 o 
   0   4   5     1232.31     1193.42     26.45 o 
   2   4   5      172.37      192.76     12.48 o 
   4   4   5      105.60      118.08     10.58 o 
   6   4   5      225.68      188.01     12.71 o 
   8   4   5     3276.14     3314.23     43.01 o 
  10   4   5      865.19      934.35     38.15 o 
  12   4   5       24.01       14.98      5.98 o 
  14   4   5       21.27       25.33      6.84 o 
  16   4   5     4111.68     4186.39     61.51 o 
  18   4   5     1869.53     1827.67     33.08 o 
  20   4   5        6.40        5.06      6.40 o 
  22   4   5      318.25      325.59     16.97 o 
  24   4   5      703.53      714.30     22.96 o 
  26   4   5        5.10        6.01      8.40 o 
  28   4   5       24.19        9.62     11.78 o 
  30   4   5      144.47      174.42     18.13 o 
 -33   5   5        8.78       -0.32     33.00 o 
 -31   5   5       20.83       19.47     18.34 o 
 -29   5   5        7.25        6.13     28.19 o 
 -27   5   5       19.08        1.15     13.90 o 
 -25   5   5       12.65        2.37     13.17 o 
 -23   5   5       17.37       25.37     13.55 o 
 -21   5   5        2.30       -3.64     17.69 o 
 -19   5   5       35.95       36.18     11.42 o 
 -17   5   5      111.33       81.18     27.96 o 
 -15   5   5      328.50      361.78     40.98 o 
 -13   5   5        8.68        0.31      8.08 o 
 -11   5   5     1429.36     1453.03     32.52 o 
  -9   5   5        1.30       -6.34      6.34 o 
  -7   5   5      423.37      493.32     13.38 o 
  -5   5   5      440.26      413.93     14.87 o 
  -3   5   5      727.98      732.47     17.47 o 
  -1   5   5       44.26       22.96      5.63 o 
   1   5   5     3942.36     3800.71     51.39 o 
   3   5   5       45.85       57.40      9.24 o 
   5   5   5      685.39      640.96     21.15 o 
   7   5   5      524.43      410.47     23.17 o 
   9   5   5        1.58        3.98      6.37 o 
  11   5   5       69.62       83.79     14.13 o 
  13   5   5       65.64       96.48     18.87 o 
  15   5   5       12.51       26.17      7.49 o 
  17   5   5      240.39      228.93     15.35 o 
  19   5   5       10.65        4.14      6.40 o 
  21   5   5       85.55       78.48     13.33 o 
  23   5   5       59.48       82.63     13.96 o 
  25   5   5        0.01       -1.63      8.86 o 
  27   5   5       14.60       16.96     11.27 o 
  29   5   5        4.90       18.16     13.02 o 
 -32   6   5        3.51       17.34     20.03 o 
 -30   6   5       63.04       48.75     21.49 o 
 -28   6   5       37.38      -11.22     14.49 o 
 -26   6   5      189.96      193.53     26.26 o 
 -24   6   5       54.53       22.58     15.36 o 
 -22   6   5        4.93       -3.75     12.27 o 
 -20   6   5        7.27       10.27     12.59 o 
 -18   6   5      571.69      461.73     29.53 o 
 -16   6   5      564.68      432.67     27.96 o 
 -14   6   5        0.69       15.33     15.63 o 
 -12   6   5      618.94      707.21     32.06 o 
 -10   6   5       35.46       30.81     14.84 o 
  -8   6   5     1123.59     1217.79     34.17 o 
  -6   6   5       93.80      132.85     10.28 o 
  -4   6   5      938.14      971.62     41.41 o 
  -2   6   5        4.32        8.17      7.05 o 
   0   6   5        1.68        9.54      7.08 o 
   2   6   5      719.61      710.55     27.25 o 
   4   6   5     2290.97     2259.12     50.08 o 
   6   6   5      136.79      194.60     15.31 o 
   8   6   5     1501.30     1479.35     42.54 o 
  10   6   5      415.64      438.00     37.43 o 
  12   6   5     1336.38     1335.37     34.83 o 
  14   6   5       27.53       18.47      8.48 o 
  16   6   5       10.65       11.28     11.22 o 
  18   6   5      147.18      159.42     16.22 o 
  20   6   5      130.58      128.02     15.73 o 
  22   6   5        1.19       -1.42      8.87 o 
  24   6   5      895.41     1058.60     37.07 o 
  26   6   5        3.29        9.08      9.95 o 
  28   6   5       42.86        8.94     11.45 o 
 -31   7   5       77.17       57.83     38.45 o 
 -29   7   5       48.79       39.58     20.44 o 
 -27   7   5        1.84       18.30     17.24 o 
 -25   7   5      181.09      206.76     48.00 o 
 -23   7   5       48.22       37.74     17.50 o 
 -21   7   5       39.45       51.19     16.23 o 
 -19   7   5      420.20      460.29     30.85 o 
 -17   7   5        0.81       -6.43     11.03 o 
 -15   7   5     1508.24     1442.36     46.88 o 
 -13   7   5        4.70        5.18     13.42 o 
 -11   7   5      112.17       78.82     14.91 o 
  -9   7   5      253.88      281.97     29.39 o 
  -7   7   5     2736.67     2706.86     86.38 o 
  -5   7   5     2156.38     2138.10     34.37 o 
  -3   7   5      145.41      131.10     28.37 o 
  -1   7   5      933.29      861.31     25.78 o 
   1   7   5       33.43       43.47     18.41 o 
   3   7   5      822.89      791.52     24.92 o 
   5   7   5      667.29      667.47     27.09 o 
   7   7   5      166.83      169.70     18.31 o 
   9   7   5       28.29       41.06     11.50 o 
  11   7   5      172.35      180.94     23.37 o 
  13   7   5      329.78      348.63     20.70 o 
  15   7   5       82.89       70.17     12.12 o 
  17   7   5        0.04       -7.14      7.14 o 
  19   7   5       16.98       13.37     12.48 o 
  21   7   5        0.19        1.80     10.03 o 
  23   7   5      238.41      220.42     20.65 o 
  25   7   5       85.67       67.82     14.27 o 
  27   7   5        1.72       16.24     11.76 o 
 -30   8   5       42.88       -4.20     19.26 o 
 -28   8   5      103.38       72.14     22.20 o 
 -26   8   5      116.45      122.49     24.78 o 
 -24   8   5       12.31        0.90     20.05 o 
 -22   8   5       13.81        0.65     13.35 o 
 -20   8   5        0.58        7.42     13.94 o 
 -18   8   5       69.18       68.88     17.78 o 
 -16   8   5       33.70       30.05     13.59 o 
 -14   8   5        0.62      -10.26     10.26 o 
 -12   8   5       28.70       29.65     12.82 o 
 -10   8   5      106.13       52.00     29.21 o 
  -8   8   5       49.37       75.16     11.71 o 
  -6   8   5     1057.83     1150.77     26.24 o 
  -4   8   5      311.76      313.47     15.27 o 
  -2   8   5      484.80      487.34     22.66 o 
   0   8   5        4.24        2.37      7.47 o 
   2   8   5        4.38       -5.09      7.42 o 
   4   8   5      649.74      625.44     24.11 o 
   6   8   5      794.96      740.58    108.40 o 
   8   8   5        0.42        2.57      8.84 o 
  10   8   5      288.15      281.34     23.33 o 
  12   8   5       12.73        6.21      9.97 o 
  14   8   5      758.83      840.79     34.11 o 
  16   8   5      116.26       79.04     17.18 o 
  18   8   5      315.32      307.53     22.04 o 
  20   8   5        1.66        7.94      8.58 o 
  22   8   5      150.58      153.84     18.19 o 
  24   8   5       44.25       46.41     12.39 o 
  26   8   5        5.66        8.80     13.58 o 
 -29   9   5        0.34      -16.00     19.86 o 
 -27   9   5        0.50        0.32     18.59 o 
 -25   9   5       32.54       23.35     18.27 o 
 -23   9   5        5.69      -11.98     15.56 o 
 -21   9   5       26.57       63.54     19.13 o 
 -19   9   5        0.09       19.96     14.81 o 
 -17   9   5       61.41       82.01     18.99 o 
 -15   9   5      221.09      241.70     24.68 o 
 -13   9   5      664.55      687.17     33.93 o 
 -11   9   5      378.27      412.40     34.42 o 
  -9   9   5       84.27       86.41     12.68 o 
  -7   9   5      812.16      771.54     22.37 o 
  -5   9   5      221.32      235.89     14.49 o 
  -3   9   5       50.05       52.75      9.00 o 
  -1   9   5      470.59      454.98     21.19 o 
   1   9   5      310.98      306.05     18.50 o 
   3   9   5       40.00       54.14     11.28 o 
   5   9   5        0.55        0.79      8.03 o 
   7   9   5      157.33      134.92     27.63 o 
   9   9   5      393.54      483.25     52.35 o 
  11   9   5       26.45       12.45     10.25 o 
  13   9   5       44.98       45.95     13.99 o 
  15   9   5       20.72       -7.48      7.48 o 
  17   9   5       70.79       53.01     13.02 o 
  19   9   5      155.43      192.31     18.71 o 
  21   9   5      159.86      109.18     16.78 o 
  23   9   5       13.58       25.06     12.51 o 
  25   9   5       64.00       65.92     19.78 o 
 -26  10   5       68.90       56.66     22.84 o 
 -24  10   5       30.67       27.63     19.59 o 
 -22  10   5       10.73        9.24     24.87 o 
 -20  10   5       44.43       21.70     21.24 o 
 -18  10   5       64.99       58.86     18.68 o 
 -16  10   5      112.56       80.96     36.08 o 
 -14  10   5       60.78       86.83     23.13 o 
 -12  10   5        6.49       18.11     13.24 o 
 -10  10   5      262.95      295.43     38.21 o 
  -8  10   5        2.48        1.78      8.81 o 
  -6  10   5      137.22      116.64     15.86 o 
  -4  10   5      590.63      653.79     21.86 o 
  -2  10   5      228.52      305.39     16.60 o 
   0  10   5      692.62      701.62     30.71 o 
   2  10   5      150.51      154.85     15.86 o 
   4  10   5        0.93       12.31      9.45 o 
   6  10   5       55.27       48.13     13.17 o 
   8  10   5      242.82      215.05     22.16 o 
  10  10   5      122.17      129.82     18.75 o 
  12  10   5      120.23       84.91     17.08 o 
  14  10   5        2.48      -11.25     14.37 o 
  16  10   5      759.27      789.54     38.74 o 
  18  10   5       83.21       71.46     17.36 o 
  20  10   5       61.30       14.31     10.96 o 
  22  10   5      316.04      369.92     26.11 o 
  24  10   5       41.55       39.91     13.29 o 
 -25  11   5       21.61        6.78     21.11 o 
 -23  11   5       65.87       68.46     23.63 o 
 -21  11   5       25.46        5.89     27.95 o 
 -19  11   5       12.02       35.10     18.82 o 
 -17  11   5        3.52       -8.68     14.79 o 
 -15  11   5      137.09      161.66     23.64 o 
 -13  11   5        3.89       35.75     30.87 o 
 -11  11   5        0.40        2.12     12.29 o 
  -9  11   5      189.73      255.95     19.22 o 
  -7  11   5      131.58      130.04     12.99 o 
  -5  11   5       17.53       -1.07      7.34 o 
  -3  11   5      225.21      261.00     22.50 o 
  -1  11   5      239.72      196.56     17.98 o 
   1  11   5       16.00       19.39     10.17 o 
   3  11   5       26.69       38.20     14.03 o 
   5  11   5      149.90      142.45     23.92 o 
   7  11   5       21.03       34.33     18.55 o 
   9  11   5      194.77      219.28     24.04 o 
  11  11   5      113.54       91.97     32.53 o 
  13  11   5       11.21       10.56     12.06 o 
  15  11   5      222.88      188.82     32.61 o 
  17  11   5        9.18       -1.03     13.87 o 
  19  11   5       57.62       78.55     14.82 o 
  21  11   5        1.00      -10.21     10.21 o 
 -22  12   5       17.58        5.18     19.97 o 
 -20  12   5       17.10       10.14     19.00 o 
 -18  12   5        5.06       18.67     17.11 o 
 -16  12   5       29.25       31.97     18.78 o 
 -14  12   5       26.85       17.70     20.69 o 
 -12  12   5        0.77       -1.93     14.26 o 
 -10  12   5      391.34      426.84     44.53 o 
  -8  12   5      100.94      109.92     21.70 o 
  -6  12   5       61.35       50.36     10.34 o 
  -4  12   5       72.35       99.58     13.32 o 
  -2  12   5      265.95      233.21     23.61 o 
   0  12   5        0.02       -8.91      8.91 o 
   2  12   5      238.49      243.29     23.87 o 
   4  12   5       66.59       93.02     17.49 o 
   6  12   5       14.25       76.11     17.03 o 
   8  12   5      623.94      682.62     35.72 o 
  10  12   5       60.10       46.05     20.53 o 
  12  12   5       42.85       33.47     17.21 o 
  14  12   5       12.62       10.60     12.63 o 
  16  12   5       52.06       48.52     17.33 o 
  18  12   5       42.37       17.56     21.55 o 
  20  12   5       11.28        0.22     16.29 o 
 -21  13   5       92.53      153.63     28.88 o 
 -19  13   5        3.74      -12.48     17.41 o 
 -17  13   5       64.07       83.30     23.30 o 
 -15  13   5      143.87      167.85     37.50 o 
 -13  13   5        0.52       -2.74     14.25 o 
 -11  13   5      179.57      134.79     22.49 o 
  -9  13   5        2.73       17.63     11.08 o 
  -7  13   5      349.15      389.24     24.02 o 
  -5  13   5        2.68        9.87      8.63 o 
  -3  13   5        8.77       20.61      9.19 o 
  -1  13   5      124.27      141.47     14.39 o 
   1  13   5       87.68       74.21     11.89 o 
   3  13   5      174.86      187.45     19.69 o 
   5  13   5      228.61      238.38     31.82 o 
   7  13   5        0.01       -5.32     10.95 o 
   9  13   5       32.78       16.35     18.55 o 
  11  13   5       48.02       47.21     17.92 o 
  13  13   5       42.92       28.37     29.45 o 
  15  13   5        3.44       -6.01     13.89 o 
  17  13   5       42.17       22.56     17.52 o 
 -18  14   5       21.71       15.79     30.79 o 
 -16  14   5        9.23       17.69     31.90 o 
 -14  14   5        2.57      -25.11     25.11 o 
 -12  14   5       12.39      -10.26     27.79 o 
 -10  14   5       46.62       53.22     35.21 o 
  -8  14   5       37.44       32.90     17.52 o 
  -6  14   5      161.52      153.31     18.35 o 
  -4  14   5        2.40       24.95     12.37 o 
  -2  14   5       81.61      115.71     26.21 o 
   0  14   5        5.02        2.02     11.57 o 
   2  14   5        5.58       12.66     11.78 o 
   4  14   5       24.57      -15.79     26.92 o 
   6  14   5       20.39       14.66     15.19 o 
   8  14   5       83.98       93.55     19.08 o 
  10  14   5      178.26      186.66     26.30 o 
  12  14   5       37.47       32.90     17.10 o 
  14  14   5       38.60       23.07     18.32 o 
 -13  15   5        3.36       10.26     35.37 o 
 -11  15   5       78.25      153.96     43.27 o 
  -9  15   5       15.21      -21.79     26.69 o 
  -7  15   5       86.11      120.50     41.61 o 
  -5  15   5       11.38       -1.39     14.23 o 
  -3  15   5       51.52       40.59     14.26 o 
  -1  15   5        2.03        4.31     20.03 o 
   1  15   5      100.37      106.34     30.32 o 
   3  15   5       41.44       35.34     16.91 o 
   5  15   5        0.10       -6.17     13.06 o 
   7  15   5       12.96       32.94     21.16 o 
   9  15   5        0.01       -0.83     21.40 o 
  11  15   5       15.95        9.19     16.43 o 
  -6  16   5       20.06       22.10     18.77 o 
  -4  16   5       45.84       54.29     18.17 o 
  -2  16   5       24.10       21.33     19.28 o 
   0  16   5       80.91       98.69     18.53 o 
   2  16   5       11.22       42.68     22.27 o 
 -32   0   6        7.90       20.21     30.32 o 
 -30   0   6      514.53      495.83     54.95 o 
 -28   0   6       15.81      -22.11     22.11 o 
 -26   0   6      107.27       94.90     32.37 o 
 -24   0   6       12.30        2.21     23.37 o 
 -22   0   6      543.62      508.78     45.64 o 
 -20   0   6      311.02      263.23     34.42 o 
 -18   0   6      127.24      129.64     26.69 o 
 -16   0   6       24.28       10.42     15.32 o 
 -14   0   6      207.02      271.44     30.32 o 
 -12   0   6      250.23      265.44     29.69 o 
 -10   0   6    14155.87    13852.20    222.02 o 
  -8   0   6      157.57      213.97     25.90 o 
  -6   0   6      366.92      389.88     31.42 o 
  -4   0   6     2861.36     3027.13     43.09 o 
  -2   0   6      460.20      451.56     20.21 o 
   0   0   6      850.07      920.83     29.25 o 
   2   0   6      867.11      872.44     41.85 o 
   4   0   6     4619.67     4377.38    102.01 o 
   6   0   6      952.57     1029.56     48.64 o 
   8   0   6     1047.14      879.55     47.06 o 
  10   0   6       24.92       75.78     23.37 o 
  12   0   6     1571.14     1677.68    106.11 o 
  14   0   6       90.08      129.61     17.67 o 
  16   0   6       21.80       27.23      9.16 o 
  18   0   6        4.92       -1.02     11.78 o 
  20   0   6      228.68      282.10     20.92 o 
  22   0   6       17.18       11.52     11.95 o 
  24   0   6       23.03        8.27      9.70 o 
  26   0   6        7.02       11.55     10.42 o 
  28   0   6       19.02       39.23     13.21 o 
 -31   1   6       11.33       17.37     14.13 o 
 -29   1   6       12.34       12.50     19.84 o 
 -27   1   6       24.13      -15.07     15.07 o 
 -25   1   6      326.31      312.69     33.87 o 
 -23   1   6       55.17       87.73     19.14 o 
 -21   1   6       32.69       29.49     16.26 o 
 -19   1   6       38.88       48.53     19.66 o 
 -17   1   6        5.62       16.43     11.22 o 
 -15   1   6       38.83       97.97     15.68 o 
 -13   1   6        7.20       16.81     10.34 o 
 -11   1   6      704.90      597.15     27.58 o 
  -9   1   6     1089.48     1209.26     53.77 o 
  -7   1   6     2003.16     1873.56     48.79 o 
  -5   1   6       39.17       66.38      9.33 o 
  -3   1   6     1488.58     1665.64     30.57 o 
  -1   1   6      276.08      337.08     15.21 o 
   1   1   6      807.98      910.12     28.61 o 
   3   1   6      110.17       92.31     11.26 o 
   5   1   6        6.24        3.85      6.62 o 
   7   1   6        7.27       13.13      7.89 o 
   9   1   6       58.57       68.77      9.04 o 
  11   1   6       97.07       71.38     10.36 o 
  13   1   6      325.29      349.99     15.53 o 
  15   1   6      195.18      185.04     12.80 o 
  17   1   6       89.81      102.35     10.80 o 
  19   1   6       42.31       27.63      7.62 o 
  21   1   6      186.05      153.16     13.30 o 
  23   1   6       20.61       14.78      6.87 o 
  25   1   6       44.40       64.23      9.74 o 
  27   1   6       45.85       57.44     10.14 o 
 -32   2   6        2.09        0.30     14.56 o 
 -30   2   6      180.73      141.34     20.71 o 
 -28   2   6       12.22       37.93     13.89 o 
 -26   2   6       52.54       23.34     21.73 o 
 -24   2   6      225.98      296.97     31.11 o 
 -22   2   6       17.25       22.19     20.05 o 
 -20   2   6      369.43      434.67     51.40 o 
 -18   2   6      251.11      247.41     25.34 o 
 -16   2   6      332.21      361.90     24.78 o 
 -14   2   6       38.26       36.50     16.74 o 
 -12   2   6      219.17      195.94     25.50 o 
 -10   2   6      608.80      621.30     27.66 o 
  -8   2   6      303.58      317.94     31.58 o 
  -6   2   6      310.06      291.57     19.53 o 
  -4   2   6     1036.66     1004.77     23.85 o 
  -2   2   6     2533.56     2329.05     37.59 o 
   0   2   6      406.98      381.50     20.10 o 
   2   2   6      604.98      687.11     24.88 o 
   4   2   6        0.17        1.66      6.48 o 
   6   2   6      512.76      575.50     21.48 o 
   8   2   6        0.00        0.78      5.74 o 
  10   2   6      653.65      688.38     18.90 o 
  12   2   6       26.27       34.68     13.34 o 
  14   2   6      167.56      155.42     14.52 o 
  16   2   6      157.69      142.41     13.86 o 
  18   2   6       79.62      107.07     11.29 o 
  20   2   6       42.12       59.25      9.52 o 
  22   2   6       28.42       24.17      8.17 o 
  24   2   6      240.83      232.85     24.86 o 
  26   2   6      111.04       98.18     12.40 o 
  28   2   6        3.18        6.31      7.71 o 
 -31   3   6       81.36       57.75     17.84 o 
 -29   3   6       60.13       75.43     17.44 o 
 -27   3   6        2.04        6.42     12.07 o 
 -25   3   6      175.26      242.50     21.89 o 
 -23   3   6        4.54        4.58     10.45 o 
 -21   3   6       43.61       67.57     13.73 o 
 -19   3   6      266.45      290.96     34.74 o 
 -17   3   6       22.18       19.12     12.00 o 
 -15   3   6       70.42       51.46     13.44 o 
 -13   3   6        8.21       17.07     10.45 o 
 -11   3   6       20.03       49.75     17.37 o 
  -9   3   6     1544.88     1704.24     46.74 o 
  -7   3   6      715.43      737.93     28.55 o 
  -5   3   6       23.81       65.57     14.93 o 
  -3   3   6      120.86       87.39      9.78 o 
  -1   3   6     1122.81     1032.87     31.25 o 
   1   3   6     1889.35     1709.70     51.24 o 
   3   3   6      338.23      396.68     15.54 o 
   5   3   6      768.57      835.66     21.58 o 
   7   3   6      747.65      786.27     25.22 o 
   9   3   6     1608.25     1676.36     32.14 o 
  11   3   6      338.85      323.67     16.17 o 
  13   3   6        0.04        6.38      6.39 o 
  15   3   6      107.76      115.89     10.87 o 
  17   3   6        6.48        3.18      6.24 o 
  19   3   6        0.10       12.22      6.97 o 
  21   3   6       14.23       41.42      9.08 o 
  23   3   6       40.19       27.65      9.01 o 
  25   3   6        1.98       10.22      8.10 o 
  27   3   6       27.85       35.75     10.29 o 
 -30   4   6        4.37       26.83     18.70 o 
 -28   4   6       66.96       25.44     17.73 o 
 -26   4   6       30.71       55.89     17.57 o 
 -24   4   6        0.01        1.49     13.34 o 
 -22   4   6      226.34      263.59     26.60 o 
 -20   4   6      301.19      309.26     26.46 o 
 -18   4   6       42.59       42.53     11.82 o 
 -16   4   6       98.25       85.70     12.82 o 
 -14   4   6       72.62       86.81     12.45 o 
 -12   4   6      141.87      130.07     13.61 o 
 -10   4   6        6.26        2.93      6.92 o 
  -8   4   6      472.64      443.19     19.47 o 
  -6   4   6       21.13       14.70      6.24 o 
  -4   4   6      224.22      201.52     11.12 o 
  -2   4   6       15.27       21.93      6.10 o 
   0   4   6       16.44        3.23      6.74 o 
   2   4   6       13.04        3.19      6.60 o 
   4   4   6       10.80        1.97      7.47 o 
   6   4   6      462.87      508.38    103.51 o 
   8   4   6      315.68      293.94     18.13 o 
  10   4   6       54.96       58.04      9.17 o 
  12   4   6        0.95        8.10      6.02 o 
  14   4   6        5.76        8.26      6.30 o 
  16   4   6        5.74        1.92      6.23 o 
  18   4   6      149.21      125.77     11.96 o 
  20   4   6      396.62      446.41     22.39 o 
  22   4   6        2.07       -3.93      8.12 o 
  24   4   6        0.54        5.04     12.40 o 
  26   4   6        0.32       -0.96     10.92 o 
 -29   5   6        1.82      -19.03     19.03 o 
 -27   5   6        5.63       -1.46     15.56 o 
 -25   5   6      256.15      263.73     28.81 o 
 -23   5   6       29.40       31.83     15.46 o 
 -21   5   6        2.05       -5.50     11.73 o 
 -19   5   6       12.20       20.00     13.45 o 
 -17   5   6       74.13       53.55     15.05 o 
 -15   5   6     2669.04     2790.27     67.38 o 
 -13   5   6     1051.23      933.95     37.49 o 
 -11   5   6       25.21       40.24     11.75 o 
  -9   5   6      150.88      136.07     17.89 o 
  -7   5   6      990.12      840.70     33.81 o 
  -5   5   6        0.07        0.24      7.10 o 
  -3   5   6     1254.91     1428.68     43.15 o 
  -1   5   6       14.76       18.42      7.29 o 
   1   5   6     2868.97     2982.66     53.95 o 
   3   5   6       59.15       62.44     10.42 o 
   5   5   6        6.26       -6.08      7.36 o 
   7   5   6     1222.44     1199.58     38.80 o 
   9   5   6       78.71       54.01     12.99 o 
  11   5   6     1198.15     1278.08     42.71 o 
  13   5   6      240.83      195.68     17.66 o 
  15   5   6      399.20      470.72     24.77 o 
  17   5   6       14.65       40.38     10.74 o 
  19   5   6        8.84        7.83      8.93 o 
  21   5   6       49.76       35.47     12.08 o 
  23   5   6       36.79       16.68     15.58 o 
  25   5   6        5.60        6.53     10.30 o 
  27   5   6       93.86      102.84     18.27 o 
 -30   6   6      514.81      410.56     37.71 o 
 -28   6   6       14.91       -5.75     22.50 o 
 -26   6   6       32.35       28.84     17.94 o 
 -24   6   6      143.58      170.88     25.51 o 
 -22   6   6      164.32      160.98     24.04 o 
 -20   6   6       80.56       33.95     15.74 o 
 -18   6   6      695.01      594.29     35.22 o 
 -16   6   6      345.94      374.34     27.97 o 
 -14   6   6      540.06      577.91     31.37 o 
 -12   6   6      344.88      365.98     26.90 o 
 -10   6   6      426.01      474.17     27.91 o 
  -8   6   6        6.96        4.62     10.26 o 
  -6   6   6      378.25      385.05     19.50 o 
  -4   6   6        9.16        2.67      6.13 o 
  -2   6   6     1098.38     1126.62     29.39 o 
   0   6   6        9.02       11.79     11.81 o 
   2   6   6       80.89       97.76     11.66 o 
   4   6   6      206.89      205.05     15.19 o 
   6   6   6       48.44       20.62     11.45 o 
   8   6   6        5.92        5.91     13.74 o 
  10   6   6      142.74      152.04     18.61 o 
  12   6   6      973.15      948.09     38.35 o 
  14   6   6      237.15      260.40     19.86 o 
  16   6   6      146.00      131.89     15.63 o 
  18   6   6        7.44        2.27      8.56 o 
  20   6   6       96.30       86.36     14.43 o 
  22   6   6        3.99        2.97      8.74 o 
  24   6   6       13.03        2.08     10.41 o 
  26   6   6       83.67       96.32     17.96 o 
 -29   7   6      187.11      118.66     26.89 o 
 -27   7   6       77.65       84.61     28.27 o 
 -25   7   6       95.65       77.92     22.27 o 
 -23   7   6       35.32       23.78     17.40 o 
 -21   7   6        0.04        5.34     15.32 o 
 -19   7   6       13.06       27.99     23.45 o 
 -17   7   6        5.83       -5.84     12.56 o 
 -15   7   6        1.94        1.64     11.70 o 
 -13   7   6        1.90        8.18     10.77 o 
 -11   7   6      116.84      107.85     17.58 o 
  -9   7   6      152.78      174.03     23.37 o 
  -7   7   6       99.66       96.64     16.15 o 
  -5   7   6       61.01       71.49     11.34 o 
  -3   7   6       56.29       86.04     11.62 o 
  -1   7   6      112.40       98.23     12.28 o 
   1   7   6        1.39       -3.25      7.47 o 
   3   7   6       77.88       81.13     12.30 o 
   5   7   6        2.29        3.17      9.65 o 
   7   7   6       56.61       79.95     19.90 o 
   9   7   6        4.76       -2.34      9.01 o 
  11   7   6       92.06       82.22     15.89 o 
  13   7   6      416.33      382.93     28.08 o 
  15   7   6       69.71       48.85     10.83 o 
  17   7   6        7.71       12.00      8.98 o 
  19   7   6       29.06       13.61     10.38 o 
  21   7   6        1.85        3.47      9.43 o 
  23   7   6        1.94        8.00     12.27 o 
  25   7   6        0.01       12.04     11.69 o 
 -26   8   6       57.35       44.71     21.14 o 
 -24   8   6      181.74      173.91     43.19 o 
 -22   8   6      178.46      184.35     26.96 o 
 -20   8   6        7.55       15.43     21.32 o 
 -18   8   6       46.58       27.56     17.29 o 
 -16   8   6       85.04       58.06     16.52 o 
 -14   8   6     1258.41     1238.20     93.88 o 
 -12   8   6        0.65      -10.52     10.52 o 
 -10   8   6      325.49      352.07     66.72 o 
  -8   8   6       14.16       11.59     11.09 o 
  -6   8   6      320.37      389.76     20.80 o 
  -4   8   6      386.51      484.19     19.16 o 
  -2   8   6        0.21       -1.85      7.47 o 
   0   8   6       52.03       74.72     11.77 o 
   2   8   6      451.84      496.75     22.74 o 
   4   8   6      271.76      274.53     29.84 o 
   6   8   6      317.13      337.53     25.33 o 
   8   8   6        7.85       -0.31      9.86 o 
  10   8   6      245.03      289.78     25.18 o 
  12   8   6        0.03       -1.58      9.82 o 
  14   8   6       52.72       59.79     15.13 o 
  16   8   6        4.08       -3.44     10.52 o 
  18   8   6      152.58      171.09     19.10 o 
  20   8   6       12.43       11.11     10.25 o 
  22   8   6        9.67        3.04     11.70 o 
  24   8   6       48.14       20.90     13.50 o 
 -25   9   6       40.41       34.35     24.48 o 
 -23   9   6       29.60       36.42     19.38 o 
 -21   9   6      155.44      167.80     25.99 o 
 -19   9   6       41.17       44.19     16.73 o 
 -17   9   6       47.67       39.90     16.50 o 
 -15   9   6      299.39      319.64     29.15 o 
 -13   9   6      449.74      413.50     30.91 o 
 -11   9   6      126.14       70.93     28.82 o 
  -9   9   6        2.56       25.55     13.08 o 
  -7   9   6      481.34      532.28     32.09 o 
  -5   9   6      212.66      226.25     18.14 o 
  -3   9   6       57.18       33.88      9.34 o 
  -1   9   6        3.47        7.19      8.13 o 
   1   9   6       51.03       32.07     10.42 o 
   3   9   6       69.72       53.73     12.07 o 
   5   9   6        4.06        4.48     14.92 o 
   7   9   6      229.30      233.10     35.77 o 
   9   9   6        7.90       -0.66     10.13 o 
  11   9   6       49.64       83.30     16.63 o 
  13   9   6       62.40       52.06     15.62 o 
  15   9   6      173.68      209.52     24.81 o 
  17   9   6        3.76       -1.80     10.62 o 
  19   9   6        7.59        4.51     10.41 o 
  21   9   6       15.07        4.59     12.36 o 
 -24  10   6       17.47       14.69     22.66 o 
 -22  10   6        2.93       15.32     43.19 o 
 -20  10   6       63.39       73.20     21.27 o 
 -18  10   6      121.74      141.26     28.90 o 
 -16  10   6       16.37        6.50     14.74 o 
 -14  10   6        8.05       -5.42     11.74 o 
 -12  10   6       92.49       67.84     18.06 o 
 -10  10   6      632.28      710.76     37.03 o 
  -8  10   6     1057.37     1073.49     44.06 o 
  -6  10   6       62.63       67.44     16.34 o 
  -4  10   6      211.00      193.39     16.52 o 
  -2  10   6       49.86       44.31      9.73 o 
   0  10   6        8.29       24.78     10.25 o 
   2  10   6      205.97      235.34     19.17 o 
   4  10   6       16.91       21.83     14.05 o 
   6  10   6      133.71      109.25     19.82 o 
   8  10   6       39.99       42.89     14.90 o 
  10  10   6      112.07      125.91     35.21 o 
  12  10   6      142.45      144.43     21.30 o 
  14  10   6       10.82      -10.58     10.58 o 
  16  10   6       43.01       35.02     26.53 o 
  18  10   6        1.71       -0.83     13.82 o 
  20  10   6       21.99       34.22     35.29 o 
 -21  11   6        6.16       22.65     19.58 o 
 -19  11   6      159.04      174.63     29.21 o 
 -17  11   6       39.57       21.68     16.88 o 
 -15  11   6        3.86      -12.61     13.25 o 
 -13  11   6        9.57        1.02     13.74 o 
 -11  11   6      322.47      344.29     29.88 o 
  -9  11   6       11.09      -17.13     17.13 o 
  -7  11   6      579.32      480.78     33.08 o 
  -5  11   6      156.50      171.11     17.92 o 
  -3  11   6       14.66       31.55      9.58 o 
  -1  11   6      335.90      393.79     20.19 o 
   1  11   6      144.43      152.11     17.47 o 
   3  11   6      409.97      490.29     34.50 o 
   5  11   6        8.24       16.85     12.88 o 
   7  11   6      140.74      132.51     20.20 o 
   9  11   6      188.71      228.05     25.40 o 
  11  11   6        3.67        3.98     11.99 o 
  13  11   6        2.08        7.60     13.05 o 
  15  11   6        4.99       -8.36     17.84 o 
  17  11   6       20.98       20.30     16.53 o 
  19  11   6      111.44      145.74     23.71 o 
 -20  12   6       19.14       18.94     24.40 o 
 -18  12   6      143.28      102.65     24.96 o 
 -16  12   6        3.37      -13.96     13.96 o 
 -14  12   6        9.65      -12.32     12.32 o 
 -12  12   6        6.68       11.90     14.93 o 
 -10  12   6      513.30      561.22     57.64 o 
  -8  12   6      281.32      275.51     28.90 o 
  -6  12   6        2.25       -4.45     15.24 o 
  -4  12   6       42.94       44.52     12.68 o 
  -2  12   6      369.67      382.62     37.24 o 
   0  12   6        8.08       21.44      9.41 o 
   2  12   6       18.20       13.05     15.00 o 
   4  12   6        6.75       11.65     20.76 o 
   6  12   6       52.63       15.40     13.46 o 
   8  12   6      185.11      174.74     24.42 o 
  10  12   6      196.74      177.58     24.34 o 
  12  12   6        0.69       -6.95     12.39 o 
  14  12   6       30.10       28.66     16.50 o 
  16  12   6       33.16       24.61     17.53 o 
 -17  13   6        8.91        3.79     18.24 o 
 -15  13   6        0.19       17.81     19.34 o 
 -13  13   6      109.30      131.11     23.75 o 
 -11  13   6       26.63        3.04     16.30 o 
  -9  13   6      356.45      305.94     30.46 o 
  -7  13   6       99.37      132.25     45.32 o 
  -5  13   6       10.91        1.00     16.70 o 
  -3  13   6      212.13      210.12     17.81 o 
  -1  13   6        9.72       22.48     10.08 o 
   1  13   6      130.35      151.51     17.71 o 
   3  13   6        7.45       49.32     22.82 o 
   5  13   6      289.33      294.68     29.58 o 
   7  13   6       39.58       18.85     22.19 o 
   9  13   6        1.83        3.01     13.87 o 
  11  13   6        0.19        6.46     16.12 o 
  13  13   6      230.27      232.99     29.24 o 
 -12  14   6      125.35      124.52     25.15 o 
 -10  14   6       45.38       29.81     19.30 o 
  -8  14   6       81.14       60.66     22.58 o 
  -6  14   6       22.97       27.15     17.32 o 
  -4  14   6       25.94       31.94     26.18 o 
  -2  14   6       18.80        3.30      9.78 o 
   0  14   6        0.14       15.51     10.75 o 
   2  14   6       76.54       78.94     15.12 o 
   4  14   6      204.62      238.06     28.53 o 
   6  14   6        9.81        6.75     15.59 o 
   8  14   6       66.21       68.67     19.39 o 
  -3  15   6       29.82       22.43     18.84 o 
  -1  15   6       30.96       18.10     13.68 o 
 -29   1   7       22.66        3.85     20.69 o 
 -27   1   7      206.24      192.91     28.64 o 
 -25   1   7        0.72        5.62     35.06 o 
 -23   1   7       21.30       31.90     17.03 o 
 -21   1   7     1024.85     1026.93     60.40 o 
 -19   1   7        0.58       11.93     13.73 o 
 -17   1   7      115.53      146.45     20.09 o 
 -15   1   7      537.58      554.77     29.59 o 
 -13   1   7        4.74        7.93      9.97 o 
 -11   1   7      516.23      568.71     28.31 o 
  -9   1   7     1593.01     1496.20     43.53 o 
  -7   1   7      523.85      528.09     34.42 o 
  -5   1   7     1313.79     1224.48     38.24 o 
  -3   1   7      740.24      742.80     41.37 o 
  -1   1   7      238.81      256.86     15.27 o 
   1   1   7        2.37       -4.00      5.93 o 
   3   1   7      193.77      217.22     15.32 o 
   5   1   7      213.37      241.48     16.53 o 
   7   1   7       45.72       55.51     10.61 o 
   9   1   7      431.07      409.24     21.68 o 
  11   1   7      563.53      659.15     26.36 o 
  13   1   7       22.86       19.20      7.55 o 
  15   1   7      367.08      382.83     18.08 o 
  17   1   7        0.66        1.45      6.29 o 
  19   1   7       29.43       43.22      8.16 o 
  21   1   7       71.67       99.98     13.21 o 
  23   1   7        1.77       -6.88      6.88 o 
  25   1   7        2.24       -1.57      7.34 o 
 -28   2   7        0.54        8.78     13.11 o 
 -26   2   7      219.21      208.89     22.46 o 
 -24   2   7       32.78       31.74     18.05 o 
 -22   2   7      528.43      606.95     36.64 o 
 -20   2   7      235.06      234.97     26.21 o 
 -18   2   7       52.23       60.96     15.73 o 
 -16   2   7     1054.41     1068.58     40.68 o 
 -14   2   7       15.28       15.59     11.33 o 
 -12   2   7      161.46      122.89     16.91 o 
 -10   2   7        0.08       12.59     15.48 o 
  -8   2   7       56.03       59.84     16.11 o 
  -6   2   7     2190.21     2182.21     51.41 o 
  -4   2   7      226.42      168.34     17.36 o 
  -2   2   7      498.73      561.32     25.18 o 
   0   2   7      126.98      125.83     12.30 o 
   2   2   7      632.64      569.01     21.94 o 
   4   2   7      348.34      334.18     18.64 o 
   6   2   7      284.33      294.48     18.41 o 
   8   2   7      127.34      125.09     17.68 o 
  10   2   7      482.46      473.87     23.74 o 
  12   2   7       69.21       50.53     11.57 o 
  14   2   7       12.97        5.59      6.49 o 
  16   2   7       33.68       34.04      8.72 o 
  18   2   7       11.66        9.75      7.24 o 
  20   2   7       41.76       14.70      8.17 o 
  22   2   7       48.16       53.66     10.65 o 
  24   2   7      140.64      160.96     21.12 o 
 -29   3   7       23.57        2.79     16.91 o 
 -27   3   7       95.77       97.36     22.41 o 
 -25   3   7       21.45       28.24     25.11 o 
 -23   3   7        0.00       -7.01     13.39 o 
 -21   3   7      120.55      133.58     21.47 o 
 -19   3   7       82.45       75.80     26.21 o 
 -17   3   7       57.72       72.88     23.29 o 
 -15   3   7      271.86      255.79     50.14 o 
 -13   3   7       16.41       -9.43      9.43 o 
 -11   3   7      124.27      121.07     20.29 o 
  -9   3   7      105.07      124.33     15.94 o 
  -7   3   7        2.19        6.60      8.45 o 
  -5   3   7       11.28        4.74      7.58 o 
  -3   3   7       70.57       57.45     16.82 o 
  -1   3   7        1.42       -0.05     10.11 o 
   1   3   7      391.20      404.96     23.50 o 
   3   3   7      985.64     1008.96     30.22 o 
   5   3   7       63.10       49.41     10.30 o 
   7   3   7       43.40       43.47     10.04 o 
   9   3   7      220.43      216.01     17.45 o 
  11   3   7      238.42      239.55     18.94 o 
  13   3   7       33.99       31.04      9.55 o 
  15   3   7        6.05        5.32      6.46 o 
  17   3   7        1.57        8.63      8.03 o 
  19   3   7        6.02        6.62      8.77 o 
  21   3   7       26.99       24.52     13.58 o 
  23   3   7       91.65       92.07     19.85 o 
 -28   4   7        6.98        4.09     16.91 o 
 -26   4   7      237.11      215.24     29.02 o 
 -24   4   7       36.86        8.68     17.76 o 
 -22   4   7      298.86      319.06     30.20 o 
 -20   4   7      747.31      650.64     35.94 o 
 -18   4   7       84.38       53.71     21.08 o 
 -16   4   7     1387.14     1366.95     72.09 o 
 -14   4   7       16.71       11.18     10.76 o 
 -12   4   7      101.66      122.90     18.09 o 
 -10   4   7      607.17      530.22     29.63 o 
  -8   4   7       65.85       46.48     12.74 o 
  -6   4   7      843.95      877.14     35.98 o 
  -4   4   7      256.53      367.64     25.16 o 
  -2   4   7      598.67      563.99     26.79 o 
   0   4   7     1088.19     1228.83     31.28 o 
   2   4   7       64.87       73.59     10.98 o 
   4   4   7     1328.01     1333.69     44.69 o 
   6   4   7        0.91        1.12      9.30 o 
   8   4   7       78.53       65.89     14.17 o 
  10   4   7      551.02      630.63     32.20 o 
  12   4   7       50.71       25.88      9.51 o 
  14   4   7      135.28      143.17     16.97 o 
  16   4   7       58.38       71.52     11.92 o 
  18   4   7      112.27      135.36     21.15 o 
  20   4   7       43.77       31.41     12.65 o 
  22   4   7       91.33      120.46     18.27 o 
  24   4   7       52.37       32.70     14.79 o 
 -27   5   7       32.50        1.04     17.49 o 
 -25   5   7        0.92        5.45     16.50 o 
 -23   5   7        0.02       -5.43     24.48 o 
 -21   5   7       28.61       32.52     16.29 o 
 -19   5   7      133.73      113.46     20.27 o 
 -17   5   7        7.06       13.71     14.21 o 
 -15   5   7        0.22        0.11     10.02 o 
 -13   5   7       33.77       52.81     14.57 o 
 -11   5   7      234.46      230.15     23.28 o 
  -9   5   7       27.52       18.42     15.32 o 
  -7   5   7        0.02       -6.64      8.27 o 
  -5   5   7      104.39       96.37     16.06 o 
  -3   5   7       33.35       46.49     12.38 o 
  -1   5   7       15.72       38.52     19.50 o 
   1   5   7       32.95       16.42     10.01 o 
   3   5   7      810.86      803.16     33.04 o 
   5   5   7       53.11       42.10     12.50 o 
   7   5   7      178.72      126.43     17.79 o 
   9   5   7        2.62       16.47     10.32 o 
  11   5   7      720.90      859.35     58.35 o 
  13   5   7        3.02       -9.07      9.07 o 
  15   5   7       47.31       33.19     13.43 o 
  17   5   7       37.77       40.07     11.30 o 
  19   5   7       27.81       43.71     13.10 o 
  21   5   7        0.09       -9.25     10.46 o 
  23   5   7        1.80       -1.62     11.18 o 
 -26   6   7       32.25        5.37     17.60 o 
 -24   6   7       24.98       18.73     24.95 o 
 -22   6   7       41.45       57.64     19.39 o 
 -20   6   7      478.48      396.20     32.94 o 
 -18   6   7      241.67      302.31     28.91 o 
 -16   6   7      435.02      428.49     31.72 o 
 -14   6   7       97.22      107.31     18.87 o 
 -12   6   7        2.58       20.77     18.00 o 
 -10   6   7      387.96      487.04     37.03 o 
  -8   6   7      240.74      190.47     39.16 o 
  -6   6   7      422.16      523.32     30.27 o 
  -4   6   7       96.82      107.59     16.94 o 
  -2   6   7       14.63       25.58     11.50 o 
   0   6   7       12.42       22.23      9.80 o 
   2   6   7      314.61      326.56     23.33 o 
   4   6   7      736.38      739.68     47.14 o 
   6   6   7      359.83      361.79     36.56 o 
   8   6   7        0.98       -0.30      9.33 o 
  10   6   7      234.98      254.78     24.84 o 
  12   6   7      219.54      200.06     23.04 o 
  14   6   7       54.50       43.80     19.58 o 
  16   6   7       34.83       30.28     14.87 o 
  18   6   7       12.59       14.88     10.63 o 
  20   6   7        6.13        4.74     11.03 o 
  22   6   7       82.99      111.14     22.33 o 
 -25   7   7       10.32      -14.84     14.84 o 
 -23   7   7      132.88      171.52     33.71 o 
 -21   7   7      477.54      538.43     49.27 o 
 -19   7   7       13.80      -13.46     13.46 o 
 -17   7   7      213.65      239.85     43.50 o 
 -15   7   7       42.61       64.11     17.47 o 
 -13   7   7       96.77       79.20     18.20 o 
 -11   7   7      349.23      358.42     28.73 o 
  -9   7   7      201.54      180.75     22.35 o 
  -7   7   7       98.01      109.10     18.47 o 
  -5   7   7      731.13      735.01     49.74 o 
  -3   7   7      506.50      522.61     24.13 o 
  -1   7   7        0.08        3.59      8.61 o 
   1   7   7       89.41      101.66     22.41 o 
   3   7   7       23.57       14.82     11.61 o 
   5   7   7      751.20      766.85     60.40 o 
   7   7   7        0.98       16.09     10.85 o 
   9   7   7       22.70       27.15     12.37 o 
  11   7   7      526.58      569.39     56.37 o 
  13   7   7      101.76       83.93     18.00 o 
  15   7   7       10.74       13.28     12.86 o 
  17   7   7       44.66       44.85     16.19 o 
  19   7   7       51.30       85.77     21.63 o 
  21   7   7       88.47      113.50     18.38 o 
 -24   8   7      210.08      258.22     32.67 o 
 -22   8   7       34.51       14.86     19.49 o 
 -20   8   7        3.35      -11.78     14.50 o 
 -18   8   7       24.31       46.56     17.56 o 
 -16   8   7       39.94        5.01     33.71 o 
 -14   8   7      398.49      363.15     69.72 o 
 -12   8   7       31.68       50.80     16.55 o 
 -10   8   7       27.01       -5.21     18.63 o 
  -8   8   7      388.47      375.25     29.13 o 
  -6   8   7      154.56      143.12     21.10 o 
  -4   8   7      201.21      202.57     24.87 o 
  -2   8   7      147.81      105.80     23.92 o 
   0   8   7       50.46      101.13     13.82 o 
   2   8   7       36.54       29.65     13.19 o 
   4   8   7       28.92       32.42     13.20 o 
   6   8   7       48.44       53.51     38.69 o 
   8   8   7      267.99      312.29     41.06 o 
  10   8   7       15.34       12.15     13.17 o 
  12   8   7      375.15      319.59     28.64 o 
  14   8   7       72.77       70.53     17.19 o 
  16   8   7       10.35       35.74     14.89 o 
  18   8   7        4.21       -2.61     14.16 o 
  20   8   7       34.93      -13.26     13.26 o 
 -21   9   7      342.94      302.17     33.88 o 
 -19   9   7        0.05       -2.68     15.23 o 
 -17   9   7       21.90       18.46     30.24 o 
 -15   9   7      407.32      448.33     43.42 o 
 -13   9   7       12.06       13.38     15.79 o 
 -11   9   7      678.71      773.48     40.66 o 
  -9   9   7      190.32      183.56     25.34 o 
  -7   9   7      150.50      124.73     21.54 o 
  -5   9   7      253.80      317.12     27.93 o 
  -3   9   7       44.25       53.75     16.22 o 
  -1   9   7      332.96      403.72     22.98 o 
   1   9   7      181.94      221.31     25.98 o 
   3   9   7       92.24       77.03     27.71 o 
   5   9   7      116.80      151.83     20.66 o 
   7   9   7        6.89       -2.82     21.08 o 
   9   9   7        0.70      -11.26     11.26 o 
  11   9   7      219.76      191.60     25.29 o 
  13   9   7        7.32       36.22     15.24 o 
  15   9   7       56.68       84.60     19.26 o 
  17   9   7        5.22        1.29     13.42 o 
 -20  10   7       40.17       33.07     26.13 o 
 -18  10   7       13.84        5.41     18.00 o 
 -16  10   7      124.86      150.69     26.33 o 
 -14  10   7       99.53      135.43     23.36 o 
 -12  10   7        7.15       10.07     13.83 o 
 -10  10   7        0.71       -1.02     13.53 o 
  -8  10   7      256.45      185.48     25.55 o 
  -6  10   7       57.45       35.04     16.53 o 
  -4  10   7       80.37       62.73     18.03 o 
  -2  10   7       77.07       67.41     14.33 o 
   0  10   7      457.92      498.32     31.25 o 
   2  10   7      126.92      129.20     20.34 o 
   4  10   7      254.28      263.92     26.78 o 
   6  10   7       15.28       11.91     13.38 o 
   8  10   7        8.94       30.57     27.00 o 
  10  10   7       49.29       16.26     14.83 o 
  12  10   7       18.91       -4.54     25.03 o 
  14  10   7       95.04      113.04     21.74 o 
  16  10   7       13.14        3.28     15.46 o 
 -17  11   7       35.46       24.90     17.75 o 
 -15  11   7      104.37      100.99     23.98 o 
 -13  11   7        9.47        1.96     15.95 o 
 -11  11   7        0.02       -4.41     13.01 o 
  -9  11   7       20.14       49.71     18.88 o 
  -7  11   7       11.00       18.25     31.50 o 
  -5  11   7      258.86      290.61     50.29 o 
  -3  11   7      251.35      237.64     27.02 o 
  -1  11   7      122.04      106.72     16.48 o 
   1  11   7        3.99        0.39     12.48 o 
   3  11   7        8.68       -2.77     18.48 o 
   5  11   7       78.74       90.11     22.74 o 
   7  11   7      110.15      100.90     20.60 o 
   9  11   7       45.85       16.19     33.08 o 
  11  11   7       37.47       22.96     16.41 o 
  13  11   7        4.52        7.13     18.16 o 
 -14  12   7        7.52        1.60     19.21 o 
 -12  12   7        5.70       -5.79     16.18 o 
 -10  12   7       48.18       77.13     21.79 o 
  -8  12   7       17.17       11.88     26.92 o 
  -6  12   7      295.49      383.39     33.90 o 
  -4  12   7       62.08        9.12     16.33 o 
  -2  12   7       86.78       78.64     17.98 o 
   0  12   7      110.22       78.16     14.76 o 
   2  12   7      137.65      143.18     22.05 o 
   4  12   7        1.65       -5.07     12.47 o 
   6  12   7      118.07      128.18     22.61 o 
   8  12   7       12.41       37.13     17.69 o 
  10  12   7      190.15      267.01     30.25 o 
  -9  13   7        0.77        9.09     19.11 o 
  -7  13   7        0.73       -6.39     29.77 o 
  -5  13   7       10.15       -7.08     19.11 o 
  -3  13   7       21.30       33.50     18.17 o 
  -1  13   7        0.86      -19.18     28.11 o 
   1  13   7       71.33       70.94     14.97 o 
   3  13   7      225.52      241.09     28.51 o 
 -24   0   8        1.62        8.37     25.90 o 
 -22   0   8       14.88        5.53     21.63 o 
 -20   0   8       13.79      -17.37     17.37 o 
 -18   0   8       54.08       30.95     21.79 o 
 -16   0   8        8.37       19.90     19.90 o 
 -14   0   8      111.58       94.75     24.16 o 
 -12   0   8     3476.10     3156.43    100.27 o 
 -10   0   8      534.12      446.09     39.32 o 
  -8   0   8     1077.46      975.40     53.53 o 
  -6   0   8      619.57      607.16     42.79 o 
  -4   0   8      190.12      247.76     30.48 o 
  -2   0   8      442.76      438.67     37.90 o 
   2   0   8       21.16       37.84     12.18 o 
   4   0   8      220.12      233.39     21.65 o 
   6   0   8      222.72      181.61     21.00 o 
   8   0   8       32.64        9.89     17.21 o 
  10   0   8      267.78      311.52     26.61 o 
  12   0   8      520.85      444.63     30.92 o 
  14   0   8      527.53      655.82     52.58 o 
  16   0   8       40.63       57.87     22.19 o 
  18   0   8       17.89       26.71     14.81 o 
  20   0   8       63.95       43.35     13.45 o 
 -25   1   8        7.54      -17.46     17.46 o 
 -23   1   8       57.69       48.39     19.46 o 
 -21   1   8        0.58      -13.06     13.06 o 
 -19   1   8       22.03       -2.28     17.69 o 
 -17   1   8        9.72        6.19     23.45 o 
 -15   1   8      458.08      501.56     31.04 o 
 -13   1   8      123.47       72.90     15.62 o 
 -11   1   8      107.53      107.05     17.19 o 
  -9   1   8       33.30       12.21     14.76 o 
  -7   1   8      128.23      124.20     17.33 o 
  -5   1   8        3.41        4.10      8.04 o 
  -3   1   8       67.94       84.10     15.24 o 
   1   1   8      173.98      138.06     16.47 o 
   3   1   8      519.24      517.74     19.79 o 
   5   1   8       10.07       22.35      7.75 o 
   7   1   8       49.60       31.92     12.22 o 
   9   1   8        0.02        4.66      7.32 o 
  11   1   8      105.90       92.21     12.12 o 
  13   1   8       75.07       48.27     10.62 o 
  15   1   8      243.84      305.90     20.27 o 
  17   1   8        2.57       -4.48      9.85 o 
  19   1   8        6.82       10.64      8.00 o 
 -24   2   8       11.89       29.21     29.06 o 
 -22   2   8       20.03       -9.00     20.53 o 
 -20   2   8       15.17       -0.95     21.32 o 
 -18   2   8       58.71       77.38     26.21 o 
 -16   2   8       18.16       15.16     18.95 o 
 -14   2   8        0.98        8.11     15.71 o 
 -12   2   8       63.43       60.93     14.23 o 
 -10   2   8       56.64       74.53     14.92 o 
  -8   2   8       35.74       67.21     14.21 o 
  -6   2   8      338.22      277.68     53.85 o 
  -4   2   8       31.82       22.12     18.95 o 
  -2   2   8      521.43      492.52     35.85 o 
   2   2   8       14.91       -1.39      7.15 o 
   4   2   8      506.10      601.81     25.07 o 
   6   2   8      129.63      118.95     14.69 o 
   8   2   8      145.30      149.07     16.58 o 
  10   2   8      109.19      106.79     20.37 o 
  12   2   8       76.97       60.26     13.00 o 
  14   2   8       50.20       21.01     11.71 o 
  16   2   8       91.21      112.48     16.55 o 
  18   2   8      111.90      103.55     24.18 o 
  20   2   8       66.30       82.83     12.39 o 
 -25   3   8       28.90       26.76     37.90 o 
 -23   3   8      117.46      148.13     31.50 o 
 -21   3   8       14.46       26.85     15.43 o 
 -19   3   8        4.76        7.45     12.63 o 
 -17   3   8      333.49      295.60     40.74 o 
 -15   3   8      123.28      108.64     28.27 o 
 -13   3   8      237.27      217.60     34.27 o 
 -11   3   8       69.93       76.27     22.42 o 
  -9   3   8       70.16      140.85     27.63 o 
  -7   3   8      743.26      924.24     55.74 o 
  -5   3   8       14.72       -0.79     12.79 o 
  -3   3   8       22.70       32.06     17.53 o 
   1   3   8       21.97        4.26     12.95 o 
   3   3   8      100.06       83.94     29.29 o 
   5   3   8      444.75      508.18     24.89 o 
   7   3   8        4.80       -5.92      9.29 o 
   9   3   8      285.01      334.50     22.62 o 
  11   3   8        4.79        7.51     10.00 o 
  13   3   8       43.05       28.78     15.45 o 
  15   3   8      100.12      146.07     18.06 o 
  17   3   8       42.60       20.26     11.80 o 
  19   3   8       98.60       83.31     20.08 o 
 -24   4   8        1.48       -8.63     14.91 o 
 -22   4   8        1.92       -8.49     25.27 o 
 -20   4   8        0.01        2.60     12.89 o 
 -18   4   8      123.43      102.80     26.84 o 
 -16   4   8       41.61       43.27     15.46 o 
 -14   4   8       84.94       41.16     20.13 o 
 -12   4   8        1.74        4.54     10.31 o 
 -10   4   8       30.40       24.91     12.71 o 
  -8   4   8       97.70       81.36     16.32 o 
  -6   4   8      146.15      157.09     22.34 o 
  -4   4   8       19.20       33.37     12.28 o 
  -2   4   8        3.42        2.53     14.37 o 
   0   4   8      323.41      257.23     31.90 o 
   2   4   8        4.72        0.64      9.36 o 
   4   4   8      116.75      102.28     17.36 o 
   6   4   8      288.61      274.45     29.92 o 
   8   4   8        0.10        3.75     13.74 o 
  10   4   8      173.31      162.90     21.42 o 
  12   4   8        2.02       -1.02     10.43 o 
  14   4   8       15.63       17.61     13.01 o 
  16   4   8       15.39       -5.06     12.34 o 
  18   4   8       26.53       23.19     23.77 o 
 -23   5   8      228.47      222.80     30.43 o 
 -21   5   8       17.75       28.59     22.34 o 
 -19   5   8        1.64        3.61     25.03 o 
 -17   5   8      505.07      501.22     40.27 o 
 -15   5   8        8.04       15.56     12.55 o 
 -13   5   8      539.24      627.21     81.01 o 
 -11   5   8      214.78      218.51     24.55 o 
  -9   5   8       33.32       -1.12     21.79 o 
  -7   5   8      358.10      329.14     27.69 o 
  -5   5   8       14.12       12.27     11.11 o 
  -3   5   8      138.11      124.73     18.75 o 
  -1   5   8     1266.01     1319.17     64.43 o 
   1   5   8       67.47       58.90     19.42 o 
   3   5   8      339.34      423.01     45.79 o 
   5   5   8      508.59      476.50     30.04 o 
   7   5   8       11.76        5.36     11.50 o 
   9   5   8       51.65       41.29     13.83 o 
  11   5   8       24.09        1.13     28.74 o 
  13   5   8        3.45        1.28     17.37 o 
  15   5   8      101.81      130.75     21.46 o 
  17   5   8       47.42       44.99     19.58 o 
 -22   6   8        0.13      -16.78     16.78 o 
 -20   6   8      392.54      370.45     44.37 o 
 -18   6   8        0.26       12.95     21.87 o 
 -16   6   8       41.88       30.25     15.51 o 
 -14   6   8        1.85       -2.74     12.32 o 
 -12   6   8      456.91      395.53     31.99 o 
 -10   6   8       55.20       36.37     22.19 o 
  -8   6   8        0.91        8.37     11.37 o 
  -6   6   8       91.62       72.74     16.84 o 
  -4   6   8      479.12      466.10     31.47 o 
  -2   6   8      161.08      179.65     22.00 o 
   2   6   8       40.12       12.78     22.90 o 
   4   6   8       22.14       -7.83      9.94 o 
   6   6   8        0.29       21.38     12.19 o 
   8   6   8      554.98      524.50     32.88 o 
  10   6   8       36.97       35.68     15.50 o 
  12   6   8      108.87       81.80     18.26 o 
  14   6   8      198.07      204.98     25.90 o 
  16   6   8       94.29       68.81     19.42 o 
 -21   7   8        0.67       34.98     20.18 o 
 -19   7   8       38.91       19.15     17.34 o 
 -17   7   8        1.89       -2.70     18.24 o 
 -15   7   8        1.99       -7.80     12.78 o 
 -13   7   8       71.79       36.71     15.08 o 
 -11   7   8      190.89      174.05     24.30 o 
  -9   7   8        1.97        2.53     17.05 o 
  -7   7   8       32.02       31.08     22.27 o 
  -5   7   8        4.39        4.02     11.98 o 
  -3   7   8        3.25       -2.07     12.71 o 
   1   7   8       63.83       70.74     23.05 o 
   3   7   8       76.31       76.96     17.00 o 
   5   7   8      183.99      145.38     22.55 o 
   7   7   8       45.50       37.28     14.39 o 
   9   7   8      174.31      169.44     32.53 o 
  11   7   8      352.31      316.83     35.69 o 
  13   7   8       31.87       16.63     15.04 o 
  15   7   8       52.64       74.22     20.03 o 
 -18   8   8       79.54      107.47     24.12 o 
 -16   8   8        3.15       -2.39     15.05 o 
 -14   8   8       58.98       63.18     20.09 o 
 -12   8   8      632.44      698.51     40.14 o 
 -10   8   8        2.12       -0.82     13.08 o 
  -8   8   8       15.30      -14.99     20.13 o 
  -6   8   8       27.82        8.23     15.24 o 
  -4   8   8       18.16       17.45     14.43 o 
  -2   8   8      266.68      277.58     27.82 o 
   2   8   8       84.10       86.22     25.11 o 
   4   8   8      241.76      261.68     26.84 o 
   6   8   8        8.54       26.74     18.00 o 
   8   8   8       79.56       79.27     18.98 o 
  10   8   8       30.70      -13.08     13.08 o 
  12   8   8       14.85      -11.80     12.94 o 
  14   8   8      142.61      127.93     23.41 o 
 -15   9   8        6.39       -2.61     27.87 o 
 -13   9   8      151.75       90.67     22.16 o 
 -11   9   8        9.11      -15.16     15.16 o 
  -9   9   8       95.26      140.55     24.24 o 
  -7   9   8       60.38       39.81     21.63 o 
  -5   9   8      252.19      254.46     28.26 o 
  -3   9   8        0.77        4.99     13.08 o 
  -1   9   8       17.05       36.95     20.84 o 
   1   9   8        0.14        4.11     18.79 o 
   3   9   8       21.13       -0.52     12.67 o 
   5   9   8        5.11       20.89     17.29 o 
   7   9   8        0.05       -4.42     12.40 o 
   9   9   8       28.76       46.36     17.51 o 
  11   9   8      100.90      155.81     24.91 o 
 -12  10   8      197.34      237.88     49.58 o 
 -10  10   8      118.35      106.79     23.14 o 
  -8  10   8      104.77      102.38     22.26 o 
  -6  10   8      429.04      410.40     34.27 o 
  -4  10   8       43.64       34.32     17.36 o 
  -2  10   8        9.07       18.79     20.84 o 
   0  10   8        5.83        4.11     17.84 o 
   2  10   8       10.22        6.79     19.26 o 
   4  10   8       27.31       17.66     58.19 o 
   6  10   8       20.74        8.25     14.59 o 
   8  10   8       41.16       84.40     20.54 o 
  -7  11   8       64.16       45.08     19.69 o 
  -5  11   8        0.09       -9.47     14.71 o 
  -3  11   8        4.67       -4.26     17.05 o 
  -1  11   8        5.26       44.53     22.74 o 
   1  11   8       13.30       13.74     18.32 o 
   3  11   8      148.64      230.23     39.79 o 
 -19   1   9       54.86       38.37     26.37 o 
 -17   1   9       33.31       44.06     24.63 o 
 -15   1   9        0.64        3.63     17.05 o 
 -13   1   9      271.86      168.80     32.84 o 
 -11   1   9       81.33       84.33     22.19 o 
  -9   1   9      100.14       91.64     17.31 o 
  -7   1   9        8.18        5.23     11.78 o 
  -5   1   9        9.68        0.51     19.74 o 
  -3   1   9      413.43      378.70     27.11 o 
  -1   1   9       95.85      110.49     30.56 o 
   5   1   9      126.00      114.76     13.34 o 
   7   1   9      206.16      207.23     16.78 o 
   9   1   9      121.28      138.06     15.22 o 
  11   1   9       15.95        3.39      8.44 o 
  13   1   9      106.71       87.45     14.07 o 
 -18   2   9        3.20        4.42     21.32 o 
 -16   2   9       90.49       93.17     27.79 o 
 -14   2   9        1.12       17.37     18.48 o 
 -12   2   9      213.28      200.39     35.21 o 
 -10   2   9        7.67      -14.05     14.05 o 
  -8   2   9       25.45       23.53     17.53 o 
  -6   2   9       50.78       12.00     16.11 o 
  -4   2   9      294.93      268.60     35.37 o 
  -2   2   9       77.22       91.27     22.27 o 
   4   2   9      115.09      180.81     29.84 o 
   6   2   9       26.28       14.20     12.31 o 
   8   2   9      168.44      167.88     15.80 o 
  10   2   9        3.67        9.35      9.19 o 
  12   2   9       61.98       52.99     11.90 o 
  14   2   9        6.06       17.40     12.01 o 
 -19   3   9      101.71       95.26     21.77 o 
 -17   3   9        0.86       12.76     24.32 o 
 -15   3   9       62.76       68.29     18.02 o 
 -13   3   9        6.65       18.91     13.27 o 
 -11   3   9       95.43       98.69     27.00 o 
  -9   3   9        1.14      -13.26     13.26 o 
  -7   3   9       13.64       43.77     13.79 o 
  -5   3   9       77.36      119.04     18.57 o 
  -3   3   9        6.00        6.66     11.84 o 
  -1   3   9        5.75       12.47     13.90 o 
   5   3   9        0.29        9.47     15.32 o 
   7   3   9       28.34       30.50     13.69 o 
   9   3   9        0.02       -5.95     11.65 o 
  11   3   9        2.34      -10.40     10.40 o 
  13   3   9       35.27       38.78     13.91 o 
 -18   4   9       61.25      100.18     22.39 o 
 -16   4   9       39.59       45.91     26.29 o 
 -14   4   9       18.54        9.79     21.40 o 
 -12   4   9      133.05      153.96     23.43 o 
 -10   4   9        1.10       -5.84     12.16 o 
  -8   4   9      102.41      100.41     18.98 o 
  -6   4   9        2.09       12.57     11.42 o 
  -4   4   9      118.88      107.00     18.14 o 
  -2   4   9        4.37        6.95     12.79 o 
   4   4   9        0.11      -13.11     13.11 o 
   6   4   9        0.02       -6.29     11.72 o 
   8   4   9        0.09       -7.70     11.47 o 
  10   4   9      120.05      103.63     19.76 o 
  12   4   9        0.46       18.30     15.57 o 
 -15   5   9        0.04       11.81     16.17 o 
 -13   5   9        4.45       12.11     16.19 o 
 -11   5   9        2.09       -8.32     11.57 o 
  -9   5   9       76.09       43.61     15.91 o 
  -7   5   9       29.16       26.92     14.18 o 
  -5   5   9        0.47        7.97     11.42 o 
  -3   5   9        0.51        3.16     13.74 o 
  -1   5   9       92.29      109.11     26.84 o 
   5   5   9       20.45       23.37     19.58 o 
   7   5   9        6.12       -2.53     13.17 o 
   9   5   9       35.18       26.67     25.50 o 
  11   5   9        8.26       15.35     15.25 o 
 -14   6   9       26.06       39.20     17.19 o 
 -12   6   9       14.37       22.02     14.40 o 
 -10   6   9       30.34       37.61     16.30 o 
  -8   6   9        5.48      -12.39     12.39 o 
  -6   6   9        0.95       12.58     14.37 o 
  -4   6   9       13.10       32.13     14.63 o 
  -2   6   9        5.43       12.32     14.84 o 
   6   6   9        7.97        4.13     12.56 o 
   8   6   9       70.25       62.84     34.98 o 
 -11   7   9      116.68      118.57     23.00 o 
  -9   7   9       10.62      -13.70     17.13 o 
  -7   7   9       29.48       15.35     19.19 o 
  -5   7   9       11.26        2.94     30.24 o 
  -3   7   9       84.31       80.85     26.05 o 
  -1   7   9      117.51      109.11     29.21 o 
   5   7   9       27.90       58.74     26.84 o 
   7   7   9      101.30      134.74     23.71 o 
  -8   8   9        3.53       13.91     15.01 o 
  -6   8   9        0.41      -10.64     13.67 o 
  -4   8   9       42.40       59.37     24.79 o 
  -2   8   9       43.19       63.79     24.32 o 
   0   8   9        0.72       22.27     18.16 o 
  -7   1  10       40.61       11.53     18.32 o 
  -5   1  10       31.79       18.79     19.11 o 
  -3   1  10       12.10       51.48     21.32 o 
  -1   1  10        5.29       28.42     16.90 o 
   1   1  10       35.45       63.79     22.11 o 
  -6   2  10        1.13        8.53     19.74 o 
  -4   2  10        8.28        9.47     18.95 o 
  -2   2  10        0.58       -4.26     16.74 o 
   0   2  10      149.86      138.49     30.00 o 
                                                 
